# Supplementary material for: Metabolic Remodeling in Moderate Synchronous versus Dyssynchronous Pacing-Induced Heart Failure: Integrated Metabolomics and Proteomics Study
Source: PLoS One. 2015 Mar 19;10(3):e0118974. doi: 10.1371/journal.pone.0118974 (PMC4366225; doi:10.1371/journal.pone.0118974)
Supplement: S1 Dataset — (XLSX) [file pone.0118974.s001.xlsx]

## Sheet: Dataset1
		Control																SHF						DHF
		GCT121613_064	GCT121813_014	GCT121813_059	GCT121613_046	GCT121813_050	GCT121813_023	GCT121613_055	GCT121813_017	GCT121613_070	GCT121813_041	GCT121813_008	GCT121613_019	GCT121813_020	GCT121613_028	GCT121813_047	GCT121613_067	GCT121813_005	GCT121613_052	GCT121813_011	GCT121613_022	GCT121813_029	GCT121613_031	GCT121613_058	GCT121813_026	GCT121613_049	GCT121613_010	GCT121813_032	GCT121813_053
		C T1	C T2	C T4	C T5	C T6	C T8	C T11	C T12	C T13	C T14	C T15	C T16	C T17	C T20	C T21	C T22	A6 T1	A6 T3	A6 T4	A6 T5	A6 T6	A6 T7	V6 T2	V6 T3	V6 T4	V6 T5	V6 T6	V6 T7	V6-T12	V6-T13	V6-T14
	D4-succinate 76 m/z	434	347	321	485	331	350	474	318	411	305	336	354	343	379	313	417	274	326	243	445	354	417	451	389	369	320	365	349
	Normalization Factor	0.850352	1.06355	1.1497	0.760933	1.11496	1.05444	0.778592	1.16054	0.897938	1.21001	1.09837	1.04252	1.07596	0.973754	1.17908	0.885018	1.34691	1.13206	1.51873	0.829332	1.04252	0.885018	0.818298	0.948721	1.00014	1.15329	1.0111	1.05746
Glucose metabolism	glucose	181.643	389.373	326.427	114.731	485.768	386.733	156.924	282.292	362.458	6.79874	299.709	90.4976	192.644	137.844	259.029	284.959	489.604	202.673	289.546	144.012	275.646	78.6304	295.844	318.717	214.166	276.918	187.264	636.213
	glucose-1-phosphate	17.4948	11.1854	6.52426	1.89874	20.1529	4.77035	10.6688	4.93758	6.83958	0.926953	4.15223	2.38345	4.06337	1.56393	3.53615	5.80468	4.90104	1.62225	2.23868	1.35482	2.17837	1.79908	0.985818	4.67284	1.51717	2.82461	2.49622	5.05424
	glucose-6-phosphate	110.718	70.1182	33.0554	7.53037	140.207	30.9614	74.0967	23.6319	39.4466	5.76483	27.0788	18.3637	25.1119	5.24896	16.1403	20.8543	16.8497	5.10334	11.176	4.40353	7.86458	7.74253	6.19668	19.8407	4.41758	15.6554	12.4329	17.5312
	fructose-6-phosphate	18.9308	12.0894	6.94546	1.96981	22.5521	5.18529	11.7308	5.23012	7.3309	0.996096	4.46605	2.4791	4.32815	1.57579	3.83092	6.09448	5.03088	1.6381	2.37085	1.37537	2.23497	1.83849	1.05144	5.09743	1.56548	2.96547	2.77914	5.33143
	DHAP	4.02794	3.10136	1.29905	0.336677	1.42257	2.61461	3.02217	1.15191	2.72262	0.528298	2.18693	0	1.91988	0.572398	1.34393	2.07632	0	0.787916	1.86538	0.375768	0.586791	0.163867	0.305704	1.24111	0.439893	1.16369	0.999972	1.05232
	3-phosphoglycerate	25.1744	41.1745	37.3565	8.85123	37.8719	29.614	34.9335	26.2331	17.5793	11.884	26.8856	9.97951	45.6832	8.42763	15.6938	16.8179	13.9739	7.8769	17.986	6.27797	8.07011	2.34322	7.05975	21.9248	7.61634	14.5437	16.3808	22.3206
	2-phosphoglycerate	2.58876	3.0833	5.38746	0.938245	4.34636	3.24044	2.99553	3.58234	2.23807	1.63135	2.79202	1.03391	4.20839	1.00085	2.12671	2.06678	1.52164	0.851312	2.12855	0.676676	1.27585	0.303534	1.39111	2.16417	0.763668	0.971788	1.82462	3.68365
	phosphoenolpyruvate	0.739645	1.08061	0.884299	0.447946	2.23689	1.78668	1.18974	0.985982	0.712421	0.71196	1.89861	0.379707	1.65229	0.294666	0	0.726236	1.1746	0.921499	1.52917	0.228984	0.387222	0	0.235454	0.485248	0.0957764	0.429175	0.27272	0.74946
	pyruvic acid	48.5647	26.5025	31.1933	11.1548	56.9736	25.655	40.1084	20.9962	32.2453	12.798	18.6586	9.86187	16.9112	11.5572	19.064	20.03	25.0367	12.8206	11.3082	8.32634	13.2271	6.69088	17.1681	9.73217	14.6377	8.55325	13.4133	32.734
	lactic acid	931.376	591.977	358.877	152.187	760.564	521.36	885.136	261.841	573.494	113.438	431.503	207.548	445.352	232.854	219.44	313.227	122.556	149.432	144.917	121.097	129.074	85.7361	94.1815	227.071	147.479	241.056	108.531	167.345
	fructose	2.50854	3.98531	3.47595	1.68985	3.38769	2.7347	2.01	3.22075	3.49772	2.45891	2.89695	1.87176	3.58714	1.09992	4.22177	4.42075	2.92679	2.27545	2.55287	0.982721	2.78006	0.742586	2.15614	4.389	1.47394	2.39922	2.08157	4.95773
	sucrose	6.07279	2.85754	2.91507	5.01426	2.03481	3.55579	5.06085	6.25063	22.0978	84.5342	3.17449	6.72379	7.11347	1.57833	20.6776	15.6475	6.02347	7.65954	8.71708	3.38632	12.1757	1.0475	2.2812	9.18393	2.82752	3.959	3.39322	5.15895
	galactose	9.73492	23.4353	20.8944	5.10471	23.5068	18.6206	8.16565	18.8305	21.8335	0.738969	18.3526	5.02514	10.2337	6.2769	11.1107	14.6757	25.3752	8.07727	11.8044	8.07314	17.7239	3.81388	21.9875	22.1052	10.927	15.161	12.7585	22.8821
	sorbitol	406.909	1068.09	1629.05	281.28	793.829	1167.3	316.832	795.513	411.952	1105.97	953.865	464.512	650.816	19.3438	255.586	176.881	56.9924	201.494	163.833	8.35937	184.087	45.1719	660.058	685.227	420.566	669.823	852.438	1085.89
	ribose	2.59437	2.28062	2.62818	1.47162	2.38622	1.89017	2.03185	2.21079	1.906	2.58747	2.52331	0.719244	2.37646	0.624049	2.5383	2.35745	2.18903	2.26299	2.90762	0.395584	1.78122	0.65201	1.53933	2.23883	1.3824	0.462261	1.73186	1.89213
	sedoheptulose-7-P	1.11187	1.07359	0.876778	0.276377	0.736672	0.850383	0.803179	0.371182	1.00213	0	0.736497	0.588212	0.635281	0	0.902871	0.647278	0.771741	0.287544	0.621406	0.231185	0.350486	0.237157	0	0.832075	0.268682	1.14762	0.408152	1.06362
	glyceric acid	0.669852	1.00134	1.23458	0.356059	0.999484	1.16964	0.543648	0.877601	0.820851	0.979891	1.04738	0.3118	0.842987	0.135479	0.774045	0.670705	0.688015	0.494712	0.468373	0.1666	0.470624	0.122381	0.746504	0.722428	0.372087	0.301557	0.59182	1.35416
	mannitol	8.822	7.15791	18.7368	7.13483	8.35824	5.34931	3.62933	10.3605	7.76801	17.059	9.24495	5.10644	17.4698	2.86961	25.2575	10.1873	37.5993	5.59692	10.3935	3.27256	8.55563	2.89221	10.4395	14.5815	5.59656	3.95427	14.0701	9.34053
	inositol	3271.45	5234.48	3171.87	1636.72	5788.85	6039.58	3664.16	6939.28	4262.67	4488.92	4859.31	3465.19	5835.42	2961.06	4226.13	3183.46	8120.27	2088.66	5407.16	2017.55	1956.96	844.224	423.045	423.814	851.816	2338.72	1057.48	2130.31
	myo-inositol phosphate	23.2355	22.3216	43.0674	22.207	37.4707	26.1149	15.0378	37.3378	34.0014	39.8892	21.8762	11.2573	26.6556	15.3218	49.8577	56.9049	43.766	20.7032	30.7318	8.32488	24.3186	6.74826	9.92225	13.1437	8.32661	10.7662	14.9059	28.6787
TCA	citric acid	344.412	392.404	606.164	192.281	428.287	312.201	185.871	510.318	347.144	78.3524	333.572	185.575	370.79	240.704	339.379	369.128	301.566	219.714	335.433	101.252	258.609	158.472	135.406	191.226	168.436	195.996	221.65	207.149
	aconitate	15.7427	11.2135	15.8164	15.0277	16.7573	9.47821	13.2033	13.9275	16.6576	18.8297	13.2844	9.51564	16.4294	7.94329	16.315	20.3433	17.4358	15.8036	21.0768	5.00681	14.0045	7.08015	7.29212	8.92809	8.48596	8.37647	10.1769	8.21326
	isocitric acid	10.635	6.84988	9.71332	4.55986	9.25817	5.79256	4.59096	8.82588	7.57657	1.08036	6.01358	3.49006	5.93834	5.58342	7.11925	8.22893	6.77337	4.88259	8.73099	2.83441	6.20548	4.91323	3.12729	3.16577	3.77511	4.443	5.07407	3.52657
	2-ketoglutaric acid	2.53742	2.08797	4.19156	0.503939	2.79537	2.19967	2.85689	2.24915	1.34691	1.07064	1.92607	0.681943	2.04993	0.604574	2.37781	1.5644	1.91479	0.567164	0.419681	0.181279	1.16862	0.858744	0.275597	0.340607	0.67213	0.743966	0.894223	2.04716
	succinic acid	110.44	123.556	114.802	42.9568	138.081	80.597	104.169	58.1442	65.2589	53.0254	79.8476	30.9772	117.983	24.4581	61.0317	56.9023	62.647	59.6246	75.5623	16.5448	44.4561	14.7494	29.2603	60.0136	29.2016	30.755	49.8437	58.9291
	fumaric acid	53.8529	60.2683	68.047	23.3628	76.3361	46.8902	49.64	40.7849	31.3965	11.6323	64.8774	29.7013	57.2324	16.2879	36.1618	42.7672	21.2035	16.4862	25.3953	7.34509	23.7953	9.29062	13.4988	25.6007	11.7915	16.976	26.1421	15.7428
	malic acid	89.6431	48.8211	86.9482	22.2831	121.834	46.6783	58.559	54.981	43.2484	6.39684	57.8841	36.3448	56.6823	17.934	33.9521	39.7989	32.3294	23.2979	44.9256	12.3842	37.3312	13.9563	10.3731	29.4765	9.27081	26.4689	35.7532	12.4544
Amino acid and amino acid derivative	valine	488.044	520.6	535.119	438.996	484.078	360.292	419.738	461.718	414.785	155.392	438.68	235.269	472.163	325.859	581.24	505.246	746.547	653.678	771.123	373.086	422.48	334.071	628.98	481.797	376.835	427.254	591.659	627.225
	leucine	372.875	434.667	368.903	345.793	358.09	235.455	300.455	323.043	295.078	128.379	357.699	195.876	405.268	222.917	481.713	383.903	640.229	554.627	706.316	292.565	357.19	241.906	584.157	412.066	321.639	359.553	462.21	525.046
	isoleucine	156.996	205.197	150.978	192.338	140.936	99.2703	124.612	126.769	148.522	66.1713	159.359	85.2754	183.94	120.143	241.642	217.548	288.307	261.818	280.129	114.815	161.666	118.07	246.453	214.651	149.837	143.422	219.297	235.631
	Lysine	218.328	206.647	261.118	203.773	201.026	162.17	148.796	187.429	197.738	127.023	212.852	130.395	184.851	234.407	206.358	200.706	220.33	235.845	193.302	187.062	160.476	182.06	173.322	143.448	172.642	154.077	176.385	226.063
	threonine	88.9965	80.1808	200.74	37.1156	136.028	99.404	52.4751	115.848	73.132	86.4962	81.9767	40.007	111.214	42.9578	171.565	112.356	140.836	71.2588	191.325	47.837	101.947	39.5154	67.1259	147.199	44.6682	50.1161	162.639	116.955
	glycine	38.2065	51.9234	68.1458	20.9063	55.336	57.4082	33.5525	48.0791	44.054	39.9303	37.8497	14.4977	50.9282	20.0763	56.7913	54.4468	94.758	47.8682	64.9937	21.4863	44.0947	14.3691	26.7823	33.7309	20.9623	20.728	44.5191	61.9896
	serine	558.454	806.287	1137.81	240.457	578.044	693.188	273.719	667.108	469.184	233.604	416.822	204.532	655.188	264.551	589.133	758.801	621.685	192.3	604.796	211.85	447.715	209.865	319.307	232.546	147.944	343.923	506.579	394.214
	alanine	71.6341	87.8023	90.4392	36.453	86.1906	63.8031	53.3752	65.5659	61.1326	26.4668	63.1926	27.3045	61.3397	32.0754	100.86	80.1991	82.8494	54.8756	95.176	22.8308	71.7007	26.4876	33.8629	52.7505	40.1718	35.2339	66.6864	64.2852
	glutamic acid	393.686	761.989	1004.49	139.896	705.06	565.723	355.83	845.094	402.518	350.598	786.259	140.307	718.963	117.822	1011.94	657.622	887.096	401.325	1103.07	107.798	747.459	120.976	218.912	690.18	149.46	564.311	815.844	797.017
	glutamine	3155.91	2177.18	5849.26	1316.07	5045.71	2193.04	2651.12	2485.45	3669.64	4492.39	2294.65	1026.66	3995.4	1062.29	4959.79	4626.83	2967.78	2909.76	3475.76	1096.2	3288.72	1069.55	1264.66	1609.82	969.422	1402.47	3409.3	3998.03
	proline	569.931	500.298	473.176	194.931	360.909	576.851	335.508	455.735	547.163	233.876	362.713	157.486	376.576	411.51	500.717	565.303	614.721	396.092	264.253	364.224	250.407	282.122	212.37	182.962	202.424	269.587	286.616	503.654
	aspartic acid	489.901	702.322	1456.95	2387.97	1433.19	731.18	1060.12	1313.96	1259.05	833.027	1771.09	2233.15	1044.21	648.208	799.856	1517.11	1151.79	2220.29	1754.03	1090.31	829.958	1451.07	2077.99	1921.95	606.097	667.741	2048.03	780.217
	arginine	181.102	144.454	245.544	173.173	107.997	193.763	139.469	165.498	241.673	184.034	176.206	125.007	201.253	263.117	207.632	252.419	138.683	151.153	137.697	160.146	173.941	283.157	113.212	92.2298	120.065	208.297	180.526	174.063
	asparagine	43.8228	64.9349	72.2622	30.4057	58.879	51.9144	39.9131	71.5048	45.5975	24.6161	60.1476	28.6167	76.7062	26.84	62.5044	59.0264	94.4764	50.4685	129.51	20.7039	44.4839	19.422	23.638	35.9348	18.2111	27.5494	49.8891	29.2125
	methionine	76.5758	81.2594	83.2026	48.9862	94.7957	80.1508	53.5548	86.1871	71.5343	24.427	84.6393	70.088	92.955	53.0492	95.7949	71.3021	139.987	100.739	179.072	59.7677	74.6386	42.2008	95.27	125.32	60.5993	86.5043	77.2668	127.803
	cysteine	6.12654	11.7864	0.475996	8.50666	4.44591	9.67054	3.17584	13.0978	8.74558	19.0458	14.2386	6.3326	9.68921	2.8078	6.23494	0.283726	29.0119	19.2553	25.6852	11.6635	7.99961	6.12806	17.165	23.3448	10.1887	20.0994	11.0822	10.8343
	homocysteine	1.06775	0.708366	0.791894	0.951166	0.981565	0.948992	0.944555	0.907333	1.09277	0.620129	1.48084	0.663771	0.993621	0.378494	1.08519	1.06549	1.59687	1.82036	2.13434	0.81025	0.822103	0.396875	0.887005	0.974383	0.597543	0.776107	0.479578	1.16423
	phenylalanine	76.6391	67.8115	87.5016	69.0418	76.3819	62.2	64.3964	66.1097	58.0263	35.4144	88.5542	43.3794	85.1277	27.7147	81.1645	67.5772	103.027	117.985	164.022	46.6716	59.0266	32.2492	97.7265	78.2229	42.7273	63.7136	66.3367	80.7846
	tyrosine	10.6334	10.1379	11.9182	6.55695	12.7842	11.1204	7.85558	10.2473	7.71973	4.74172	10.0462	5.84577	12.2593	4.07452	14.0529	9.88791	16.0561	11.5889	23.2703	5.54258	9.40652	4.44307	11.1173	8.79978	3.63103	8.71584	6.20112	16.6175
	tryptophan	67.0422	68.2419	72.9273	64.3333	70.0993	79.8218	88.5505	79.6612	98.0023	41.486	86.1074	54.279	89.12	28.0788	61.2806	61.2285	86.3064	88.2432	83.9501	43.7403	37.0413	32.2997	76.9633	66.1181	46.6863	54.0231	58.3611	68.5458
	histidine	37.2815	39.2983	29.6375	16.546	21.3834	25.0497	23.3502	30.5501	18.7957	13.1686	34.8998	20.5539	33.8917	16.1321	26.9398	30.8828	52.9359	33.68	45.649	22.014	15.5693	19.0991	15.9198	18.4316	15.5387	19.1248	18.1312	23.8185
	4-hydroxyproline	3.99023	3.02209	7.2173	1.893	5.62957	7.05886	2.59189	6.86063	0	4.84219	4.13066	1.10469	6.61666	1.30906	3.86914	3.41686	6.8219	5.7022	3.13601	1.56105	2.02746	1.05856	1.38493	2.22405	0.937422	1.64202	1.50923	3.5009
	2-aminoadipic acid	23.6983	14.1302	28.434	13.7521	18.6746	33.0986	28.6481	40.056	8.42537	7.703	20.3169	9.59215	26.3029	14.0271	11.4917	25.5883	15.4409	18.4968	11.3696	4.63765	12.7932	10.7571	4.82101	3.98152	4.29214	8.36324	13.1564	6.18356
	2-hydroxybutyric acid	46.3097	27.2952	38.6384	40.7595	56.4738	37.33	30.7708	46.3661	42.6394	7.01589	69.1199	54.6291	44.0384	43.3854	30.678	47.1368	31.6001	29.685	26.0051	21.8966	33.041	24.2198	34.5029	24.6559	41.5525	32.2741	35.9294	23.7404
	4-aminobutyrate	3.99023	3.04617	7.2173	1.893	5.62957	7.05886	2.59189	6.86063	6.06024	4.87136	4.15714	1.10469	6.61666	1.30906	3.87132	3.43856	6.8219	5.7022	3.13949	1.56105	2.02746	1.05856	1.38493	2.24349	0.937422	1.64202	1.50923	3.5009
	ornithine	37.8527	42.5008	53.3972	45.1028	22.9564	61.392	36.6682	42.8723	56.9345	42.9853	41.7145	32.3926	52.5194	46.9266	39.5068	34.0799	36.7136	26.8854	43.0897	44.0571	28.6092	34.429	22.9436	22.2025	27.5691	29.3077	33.9985	24.9887
	citrulline	303.683	389.139	455.869	410.273	236.474	558.714	244.906	482.691	575.469	353.936	466.477	389.031	488.975	483.071	263.568	277.401	456.435	423.585	366.253	292.333	323.634	403.121	228.411	236.987	367.949	298.309	310.111	287.803
	ASA	0.335714	0.371901	0.464815	0.333962	0.334286	0.49	0.30155	0.442857	0.396364	0.39902	0.278226	0.259559	0.398058	0.62844	0.251456	0.391045	0.113636	0.113194	0.123364	0.287302	0.23211	0.388785	0.298496	0.195041	0.2375	0.195726	0.335338	0.142958
	urea	2276.49	3362.42	2891.43	1955.58	3841.99	3432.07	2261.91	4041.47	2364.78	3182.75	5105.87	2138.19	3647.93	823.707	3734.18	2801.94	6059.34	4822.64	5835.58	1761.75	2569.57	1383.04	3054.21	4155.97	1315.36	1881.93	3469.02	4862.75
	B-alanine	3.22973	3.34517	3.59092	3.17941	3.72119	2.47109	3.0488	4.04655	7.93489	5.52174	4.1895	1.82393	5.02331	2.20915	3.67262	5.00729	5.88392	5.90711	7.12646	2.39699	4.25349	2.47459	3.37973	5.88985	2.28253	2.64689	4.1214	4.53988
	2-hydroxyglutarate	2.08015	2.0067	0	0.966959	1.96811	1.99367	1.37073	1.93744	1.68829	1.00366	0	0.495437	2.30442	0.491957	1.60268	0.977858	1.69395	0.953197	0.805741	0.228984	0.887633	0.313905	0.180643	0.584786	0.342422	0.553957	0.57234	0.610861
	N-methylalanine	123.546	127.601	134.32	90.77	131.779	79.0671	122.586	121.748	106.575	35.1335	149.75	150.699	152.681	120.795	87.6746	153.084	105.269	159.961	242.021	94.5805	122.796	110.543	233.601	154.224	112.841	91.16	338.728	71.711
	N-acetyl-aspartate	1.22178	2.15319	1.55155	1.27708	1.27922	2.2026	2.44027	1.21138	1.42992	1.06848	0.937538	0.712549	1.71404	0.684168	2.62018	3.0429	1.03627	2.14639	3.89422	0.90566	2.90218	0.964532	1.47139	2.29015	1.25187	1.31588	3.98041	1.9794
	phosphoethanolamine	70.576	113.696	68.9689	42.1284	91.8859	69.5615	56.8215	90.7506	81.8437	80.3532	91.9905	38.997	119.331	28.7215	87.1647	111.686	207.854	123.654	176.05	51.263	99.7763	45.1975	129.173	201.967	58.4338	56.8326	119.987	110.84
Fatty acid/lipid metabolism	C0	82.3516	136.837	103.877	105.752	86.3772	52.2682	104.747	91.1893	104.102	111.846	125.931	126.274	130.807	94.0855	115.087	104.005	87.3083	97.9625	90.6874	124.056	89.8	69.0893	45.5272	76.5359	90.7582	78.7211	93.2775	59.8078
	C2	25.1976	38.9567	16.9222	34.8296	15.8363	15.5047	21.0753	19.7663	27.7591	21.2739	36.1747	22.7645	21.5892	19.1539	22.8339	27.4983	14.2749	16.0505	21.8487	21.8938	24.4472	19.3525	13.1061	19.2366	18.5117	24.0054	18.0872	14.1174
	C3:1	0.00565789	0.00565789	0.00263158	0.00302632	0.00789474	0.00684211	0.00407895	0.00157895	0.00513158	0.00394737	0.00486842	0.00526316	0.00578947	0.00868421	0.0165789	0.00697368	0.00473684	0.00355263	0.00592105	0.00460526	0.00355263	0.00618421	0.00368421	0.00513158	0.00407895	0.00394737	0.00552632	0.00526316
	C3	0.557105	0.815	0.278289	0.727763	0.656974	0.549605	0.385	0.543026	0.487895	0.485263	1.47395	0.579211	0.861974	0.599342	0.654605	0.659474	0.360921	0.433553	0.338289	0.424342	0.582105	0.211447	0.3325	0.310921	0.368947	0.374605	0.370263	0.225658
	C4	0.0896053	0.150263	0.114868	0.0802632	0.410395	0.0555263	0.0540789	0.0982895	0.117368	0.0563158	0.187763	0.0821053	0.163947	0.0936842	0.0476316	0.0444737	0.158816	0.0247368	0.0455263	0.0321053	0.0142105	0.0367105	0.0619737	0.0628947	0.0259211	0.0163158	0.0357895	0.0147368
	C4OH	0.0705263	0.0634211	0.0653947	0.0838158	0.0963158	0.0417105	0.0372368	0.0517105	0.0497368	0.0382895	0.0753947	0.101316	0.0484211	0.0844737	0.0290789	0.0475	0.0544737	0.0153947	0.0523684	0.0146053	0.0261842	0.0275	0.0372368	0.03	0.0228947	0.0268421	0.0357895	0.0119737
	C5:1	0.0181579	0.0128947	0.00513158	0.0144737	0.0190789	0.00697368	0.00723684	0.0148684	0.00776316	0.0151316	0.0226316	0.0209211	0.0198684	0.00539474	0.0105263	0.0107895	0.0113158	0.00973684	0.0110526	0.0153947	0.00605263	0.0102632	0.00789474	0.0152632	0.00723684	0.0140789	0.00986842	0.0107895
	C5	0.136053	0.191316	0.0764474	0.1575	0.137105	0.0398684	0.0493421	0.134737	0.109605	0.0736842	0.2425	0.229342	0.248684	0.0673684	0.0772368	0.0475	0.0785526	0.0392105	0.0693421	0.0418421	0.055	0.0326316	0.133947	0.101184	0.0731579	0.0286842	0.0617105	0.0442105
	C5OH	0.579868	0.443684	0.577763	0.879868	0.819342	0.3575	0.464474	0.595	0.248289	0.221974	0.955789	0.446447	1.52355	0.0868421	0.452763	0.29	0.696447	0.323026	0.586974	0.770921	0.598816	0.398158	0.442237	0.858553	0.511184	0.338553	0.435921	0.356974
	C6	0.0434211	0.0560526	0.0475	0.0405263	0.0502632	0.0177632	0.0105263	0.035	0.0468421	0.0144737	0.0386842	0.0234211	0.0413158	0.0410526	0.00881579	0.0131579	0.0302632	0.00868421	0.0228947	0.0103947	0.00736842	0.00776316	0.00881579	0.0221053	0.0130263	0.00684211	0.0168421	0.0109211
	C6OH	0.0597368	0.0572368	0.0385526	0.0553947	0.0490789	0.0189474	0.0164474	0.0372368	0.0542105	0.0336842	0.0644737	0.0481579	0.0372368	0.0526316	0.03	0.0211842	0.0363158	0.00986842	0.0267105	0.0221053	0.0322368	0.0115789	0.0148684	0.0181579	0.0130263	0.0135526	0.02	0.00855263
	C8:1	0.0244737	0.045	0.0573684	0.0468421	0.0323684	0.00763158	0.0140789	0.0169737	0.0160526	0.0313158	0.0714474	0.0260526	0.0248684	0.0205263	0.0025	0.0144737	0.0165789	0.00618421	0.00763158	0.00907895	0.00881579	0.00894737	0.0218421	0.0103947	0.00526316	0.00684211	0.0153947	0.00368421
	C8	0.0434211	0.0523684	0.0507895	0.0447368	0.0468421	0.0278947	0.0105263	0.0236842	0.0585526	0.0528947	0.0257895	0.0351316	0.0372368	0.0167105	0.01	0.00921053	0.0302632	0.00736842	0.0382895	0.0390789	0.00736842	0.00894737	0.0560526	0.0221053	0.00644737	0.00684211	0.0122368	0.0109211
	C10:2	0.00815789	0.0157895	0.00552632	0.0106579	0.01	0.00131579	0.0105263	0.00565789	0.00434211	0.00473684	0.0140789	0.0103947	0.00697368	0.00644737	0.005	0.00789474	0.00447368	0.00368421	0.00960526	0.00263158	0.00289474	0.00263158	0.00434211	0.00657895	0.00263158	0.00342105	0.00618421	0.00368421
	C10:1	0.0203947	0.0206579	0.0153947	0.0192105	0.0122368	0.00881579	0.00934211	0.0101316	0.0219737	0.0240789	0.0281579	0.0143421	0.0234211	0.0153947	0.00881579	0.00657895	0.0105263	0.00486842	0.0114474	0.00907895	0.00578947	0.00776316	0.0105263	0.00657895	0.00394737	0.00684211	0.00460526	0.0025
	C10	0.0122368	0.0328947	0.0309211	0.0234211	0.0234211	0.0139474	0.0105263	0.0282895	0.0396053	0.0131579	0.0269737	0.0247368	0.0206579	0.0231579	0.00381579	0.0118421	0.0165789	0.00486842	0.0172368	0.00657895	0.00736842	0.00776316	0.00960526	0.0117105	0.0103947	0.00789474	0.0107895	0.00486842
	C12:1	0.0235526	0.0451316	0.0293421	0.0221053	0.0205263	0.0103947	0.0138158	0.0253947	0.0259211	0.0288158	0.0267105	0.0265789	0.0343421	0.0206579	0.00447368	0.0113158	0.0431579	0.00460526	0.0143421	0.0110526	0.00302632	0.00907895	0.0190789	0.0178947	0.0134211	0.00552632	0.00973684	0.00434211
	C12	0.0327632	0.0388158	0.0413158	0.0417105	0.0448684	0.0248684	0.0217105	0.0335526	0.0373684	0.0239474	0.0267105	0.0490789	0.0453947	0.0297368	0.0107895	0.0160526	0.0301316	0.00578947	0.0143421	0.0134211	0.00921053	0.0106579	0.0190789	0.0153947	0.0122368	0.00644737	0.00881579	0.00697368
	C12OH	0.00657895	0.0161842	0.00973684	0.0122368	0.0125	0.00723684	0.00289474	0.00815789	0.0176316	0.00894737	0.0153947	0.0198684	0.0171053	0.0128947	0.00447368	0.00565789	0.00921053	0.00460526	0.00394737	0.00855263	0.00302632	0.00460526	0.00960526	0.00684211	0.00486842	0.000921053	0.00592105	0.00263158
	C14:2	0.0128947	0.0397368	0.0364474	0.0144737	0.0410526	0.00697368	0.0193421	0.0169737	0.0214474	0.0102632	0.0173684	0.0214474	0.00921053	0.0222368	0.01	0.0161842	0.00907895	0.00328947	0.00578947	0.00263158	0.0075	0.0111842	0.0172368	0.00723684	0.00486842	0.00684211	0.0138158	0.0136842
	C14:1	0.0468421	0.0915789	0.0848684	0.0448684	0.112237	0.0189474	0.0401316	0.0406579	0.0473684	0.0365789	0.0425	0.0542105	0.0365789	0.0272368	0.0213158	0.0335526	0.0438158	0.0139474	0.015	0.0268421	0.00855263	0.0143421	0.0468421	0.0360526	0.0303947	0.00855263	0.0193421	0.0107895
	C14	0.0434211	0.0717105	0.0815789	0.0396053	0.0810526	0.0239474	0.0372368	0.0418421	0.0464474	0.0327632	0.0493421	0.0418421	0.0434211	0.0192105	0.0213158	0.0185526	0.0423684	0.0139474	0.0219737	0.0214474	0.0138158	0.0143421	0.0234211	0.0409211	0.0182895	0.0146053	0.0317105	0.00973684
	C14OH	0.0268421	0.0192105	0.0185526	0.0109211	0.0235526	0.00907895	0.00921053	0.0210526	0.0160526	0.0157895	0.0285526	0.00697368	0.0194737	0.0148684	0.00986842	0.0109211	0.0136842	0.00236842	0.00881579	0.00723684	0.00644737	0.00421053	0.00907895	0.0109211	0.00736842	0.00710526	0.00421053	0.00276316
	C16:1	0.0480263	0.114737	0.146316	0.0588158	0.125395	0.0323684	0.0256579	0.0481579	0.0611842	0.0515789	0.0706579	0.0289474	0.0581579	0.0719737	0.0294737	0.0297368	0.0488158	0.0339474	0.0460526	0.0302632	0.0242105	0.0105263	0.0452632	0.0714474	0.0715789	0.0177632	0.0471053	0.0102632
	C16	0.190789	0.170921	0.3125	0.102632	0.289342	0.0918421	0.0789474	0.123289	0.117763	0.120263	0.169868	0.0885526	0.147368	0.113026	0.0539474	0.0913158	0.120395	0.0444737	0.0653947	0.0561842	0.0646053	0.0371053	0.0776316	0.132895	0.0851316	0.0425	0.0653947	0.0401316
	C16:1OH	0.0223684	0.0394737	0.0252632	0.0246053	0.0409211	0.0128947	0.0132895	0.0210526	0.0217105	0.0143421	0.0311842	0.0236842	0.0271053	0.0161842	0.00684211	0.0198684	0.0259211	0.00710526	0.0159211	0.0186842	0.0113158	0.00526316	0.0128947	0.0207895	0.00986842	0.00592105	0.0106579	0.00657895
	C16OH	0.0246053	0.0356579	0.0265789	0.0218421	0.0285526	0.0128947	0.00723684	0.0171053	0.0151316	0.0157895	0.0271053	0.0192105	0.0271053	0.0075	0.00289474	0.0109211	0.0136842	0.00592105	0.00881579	0.0101316	0.0128947	0.00315789	0.0103947	0.0128947	0.00736842	0.00828947	0.00644737	0.00368421
	C18:2	0.0751316	0.154079	0.334605	0.104474	0.233816	0.0521053	0.0592105	0.0755263	0.134605	0.0476316	0.0673684	0.0343421	0.0815789	0.112895	0.0488158	0.156842	0.0276316	0.0547368	0.0422368	0.0123684	0.0293421	0.0193421	0.0505263	0.0694737	0.0856579	0.0197368	0.0447368	0.00907895
	C18:1	0.228684	0.327895	0.486053	0.238158	0.482632	0.198947	0.1475	0.135263	0.290132	0.169211	0.255789	0.117895	0.180789	0.163684	0.0773684	0.236711	0.1525	0.0972368	0.105658	0.0710526	0.0796053	0.0568421	0.173684	0.188553	0.282105	0.0590789	0.169211	0.0603947
	C18	0.196974	0.384868	0.255132	0.306711	0.227895	0.122895	0.146447	0.151184	0.331711	0.115526	0.315263	0.123553	0.251711	0.0880263	0.0463158	0.177895	0.0815789	0.0486842	0.0986842	0.0494737	0.0446053	0.0503947	0.101053	0.107895	0.0490789	0.0615789	0.0797368	0.0477632
	C18:1OH	0.0275	0.0255263	0.0372368	0.0307895	0.0344737	0.0114474	0.0128947	0.0186842	0.0330263	0.0192105	0.0280263	0.0185526	0.0223684	0.0169737	0.00592105	0.0180263	0.0180263	0.00605263	0.0159211	0.0102632	0.00973684	0.00907895	0.0189474	0.0236842	0.0136842	0.00618421	0.00960526	0.00355263
	C18OH	0.0348684	0.0264474	0.0140789	0.0273684	0.0127632	0.0167105	0.00973684	0.0186842	0.0219737	0.0172368	0.0336842	0.0194737	0.0223684	0.00671053	0.005	0.0135526	0.0107895	0.00486842	0.0123684	0.00921053	0.00697368	0.00513158	0.0136842	0.00736842	0.0114474	0.00368421	0.00605263	0.00447368
	lauric acid	24.5294	21.0603	18.4607	22.7433	19.2192	19.6174	21.0138	21.1324	23.8818	19.4034	23.0589	24.8378	22.232	21.6351	21.3588	30.4125	26.8241	34.8562	27.765	18.3047	23.3277	17.5904	16.8276	14.094	17.6118	15.3652	14.1842	15.1535
	myristic acid	74.4635	51.2602	38.2215	64.6987	44.9987	65.1241	47.0044	63.9488	51.7661	65.3631	83.5056	105.517	65.8494	42.6055	46.9886	58.8936	56.4099	77.4309	75.5576	44.3927	61.4164	34.5302	33.497	30.3358	33.2912	29.3919	27.8805	29.7895
	palmitic acid	464.857	510.807	489.79	234.224	569.55	736.274	240.963	624.285	375.402	925.166	770.793	507.867	730.838	170.464	547.182	418.823	505.964	302.01	600.168	177.431	586.417	141.174	231.044	352.671	178.283	375.09	349.824	450.374
	stearic acid	409.398	402.06	399.875	262.51	464.139	689.254	228.526	553.088	324.208	886.029	771.055	405.071	645.814	139.313	419.437	402.116	429.025	299.135	535.242	143.316	511.97	108.426	185.237	313.261	156.833	241.496	278.913	354.73
	palmitiladic acid	0.539091	1.07258	0.465251	0.208898	0.884006	0.35636	0.228797	0.316512	0.606532	0.314386	0.282438	0.217112	0.34337	0.469095	0.819899	0.585674	0.598221	0.701879	0.568076	0.284762	0.747637	0.215723	0.656955	0.638443	0.504309	0.656051	0.797751	0.518462
	linoleic acid	6.09285	8.26761	5.34985	3.33734	6.42696	3.77156	4.07053	4.15589	7.70956	3.68945	2.54391	3.16008	5.19827	5.98393	7.31249	11.3673	4.87313	8.08406	6.80996	2.48359	6.30477	2.64123	4.90593	6.95288	4.24891	6.50663	7.71685	6.43817
	oleic acid	20.8954	21.9152	18.1297	12.1764	19.2978	15.0081	15.7166	12.0102	21.2066	13.1199	11.5162	10.6117	16.2928	11.2634	16.6567	26.3761	16.9941	30.0834	21.3261	11.1196	18.6919	8.20094	18.2071	24.5291	15.9607	22.0978	22.4326	23.802
	elaidic acid	0	1.45386	1.32699	0.315141	2.1692	1.52698	0.954117	1.06175	1.50786	1.4747	0	0.286933	0	0.913635	1.97715	1.61039	1.00957	1.7796	1.57322	0	1.65513	0	1.1433	2.56855	1.4163	1.50589	2.31348	2.23709
	1-monooleoylglycerol	3.89236	3.62611	2.3918	1.05956	2.1025	1.60118	2.39861	2.06884	2.98522	1.82474	2.08004	1.49874	2.62627	1.44793	2.1682	4.22553	3.15249	5.5573	4.61533	2.98486	4.08867	1.77073	2.39236	3.16733	1.87061	7.41792	3.77169	4.04606
	1-monostearylglycerol	17.3704	11.6951	14.6452	4.91376	12.9883	7.93561	6.28542	8.76929	14.0748	8.17404	6.74223	8.68736	10.8634	5.82051	12.4961	24.1515	14.4896	14.1802	16.9217	8.71679	17.8867	5.80309	11.0555	14.202	6.10341	18.5226	15.0877	17.1154
	1-monopalmitoylglycerol	18.2248	12.4496	14.5893	5.5182	15.6154	5.362	8.9299	10.0584	17.8105	7.60685	10.308	10.4271	14.0903	7.44456	15.7495	25.0608	17.1348	18.6349	23.8198	9.94684	21.3628	8.45746	10.1199	15.0147	6.21784	13.8584	16.7324	18.2776
	cholesterol	23.9526	85.9099	125.521	15.9818	110.892	99.9137	16.8982	83.2282	60.8379	115.101	69.3121	26.6159	95.2323	9.15752	121.501	111.846	129.96	14.7247	25.3548	13.5944	62.586	6.45718	22.2137	71.7498	17.3762	140.652	75.099	125.391
	glycerol	146.118	168.368	195.554	82.8491	160.108	134.644	107.159	144.579	133.073	132.394	142.354	97.5896	139.055	95.2094	143.587	141.457	167.707	137.01	159.674	74.0043	118.853	63.5084	102.286	111.125	87.0048	93.2208	117.721	122.738
	1-phosphoglycerol	380.438	567.003	377.208	102.515	582.227	356.473	360.686	194.268	222.379	97.9653	412.953	98.7086	622.855	56.7529	243.58	183.897	194.588	227.076	471.357	88.9249	216.957	46.552	163.915	333.705	90.735	231.877	255.972	291.1
	2-phosphoglycerol	5.92599	3.7415	5.37349	6.12479	4.94366	3.14573	4.24196	3.09606	5.68412	4.68014	2.93324	1.73594	4.16629	1.3006	4.12024	4.34093	0	6.06899	6.15841	1.63518	3.99931	1.61239	4.34084	3.59659	2.19692	2.08821	3.44795	4.87765
Adenine nucleotides	ATP	6.31968	5.33522	3.56956	4.64639	5.55339	4.25962	5.22898	4.92675	4.39601	4.96853	3.50406	5.074	5.432	4.61596	3.97367	4.24067	5.75903	5.11778	4.74158	5.47386	5.27052	5.36573	4.47273	5.2413	4.08948	3.99383	4.98743	2.96197	4.23254	3.38338	3.87205
	ADP	1.29165	0.950374	1.78068	1.06258	1.04611	1.08802	1.10099	1.04135	0.876982	0.91095	0.858904	1.46267	1.09084	1.09259	1.64271	1.72577	1.13919	0.705947	1.34606	0.812448	0.730788	1.02508	0.776067	0.753564	0.838278	1.52491	1.31015	0.699263	1.1694	1.7045	1.29899
	AMP	0.822293	0.688191	1.52542	1.03464	0.622083	0.711855	0.830236	1.36162	0.958239	0.995628	0.852875	0.991455	0.908882	0.926833	1.08049	1.01551	0.805476	0.738591	0.930989	0.65723	0.641897	0.727517	0.672128	0.743891	0.623895	0.955664	0.72769	0.616966	1.05791	1.20604	1.03602
	NAD	0.504951	0.439379	0.26814	0.426497	0.428696	0.331202	0.392143	0.474144	0.382419	0.392797	0.27081	0.412942	0.491837	0.402853	0.458639	0.365056	0.519158	0.322281	0.375718	0.42603	0.419144	0.470696	0.391537	0.414329	0.34612	0.255084	0.44812	0.103589	0.422081	0.304288	0.355084
	xanthine	2.70669	2.41206	1.23458	0.117011	0.44499	0.741034	0.773811	0.34049	0.434568	1.97707	0.792396	0.230502	0.810241	0	0.317697	0.381773	0.533909	0.393958	1.66017	0.296504	0.0704943	0.147273	0	0.905173	0.342422	0.849842	0.460098	0
	hypoxanthine	47.4873	47.2438	17.8063	4.50458	7.54491	24.459	35.0257	11.9996	20.1333	4.64989	34.3457	3.80568	23.0573	2.26842	5.25892	4.93094	6.12175	5.80182	13.1318	4.46738	1.41187	2.84796	2.70347	16.3499	5.52367	7.69962	6.80129	3.76167
	adenosine	25.5539	21.5289	7.66751	1.16652	2.49174	9.75549	22.9903	3.88638	9.93238	0.85997	13.1677	1.5523	8.11738	0.594413	2.14855	1.68153	1.75826	2.86412	5.88365	2.84101	0.663242	1.1609	0.778156	8.06724	2.96652	4.12915	2.00365	1.13754
	adenine	7.95721	7.31644	7.81579	3.57351	7.44636	6.49552	5.56352	8.24753	6.128	4.97184	7.94456	5.18965	8.72179	3.53092	8.41515	8.2541	9.00608	5.27881	10.8178	3.19403	6.64235	3.36169	4.64346	6.29422	3.2547	6.21358	6.67142	7.125
	adenosine-5'-monophosphate	212.124	237.254	157.304	50.4987	121.996	133.814	142.16	131.049	125.107	89.0545	132.864	86.974	166.772	61.8926	248.323	187.877	144.296	100.146	160.909	75.7473	112.843	51.347	76.9625	182.119	47.0787	184.261	108.143	131.747
	ribose(or xylose)-5-phosphate	27.857	20.5446	13.6094	13.7033	8.8082	11.2747	17.1871	16.0481	13.9519	8.92597	18.2771	8.75527	20.0979	12.6241	16.0202	19.7255	24.9069	17.9081	38.1782	9.75309	17.1371	13.2372	9.55479	12.8202	7.4197	17.5688	13.1972	12.2542
	uric acid	3.35568	3.53982	3.13856	2.32946	4.32446	3.46109	1.67944	3.98229	2.35073	14.5633	2.55862	2.86167	4.84554	2.67401	4.06128	2.22643	5.9179	3.2977	9.74889	5.12865	1.41485	0.56973	3.71785	5.59046	1.00947	5.63977	2.20031	2.5533
Creatine/phosphocreatine	Cr	20.1309	16.424	20.9368	18.0504	16.1438	16.0242	19.2948	20.211	18.3172	17.6726	15.8876	21.4388	21.1277	18.4533	17.7639	21.4876	20.9962	15.8924	16.4954	16.9737	14.3597	14.7844	8.41764	9.18013	11.0203	14.4243	13.671	8.78716	13.1663	14.2531	12.7986
	Phosphocreatine	8.24943	9.36041	2.49758	7.45471	6.05315	5.32172	5.92991	12.4068	7.87288	11.5752	6.42799	6.73611	6.39848	5.96713	3.14815	2.41481	5.13423	7.95247	2.90706	7.45694	9.83654	9.0497	3.68019	3.87871	6.24125	1.0439	5.14879	2.67941	4.72814	2.477	3.27042
Inorganic (di)phosphate	phosphate	3753.05	6519.2	7468.33	1399.87	5794.53	5033.39	2761.82	5013.56	3340.66	5093.16	5017.28	1555.3	7125.39	1046.98	6660.9	4488.66	3526.57	2040.44	5289.31	768.197	4098.63	780.455	1101.58	3392.42	887.445	1723.28	4079.93	3568.79
	diphosphate	315.614	293.548	792.616	237.379	479.191	397.035	227.406	663.683	510.463	510.05	443.616	217.725	434.412	240.368	1389.05	781.134	783.896	514.2	785.246	183.459	826.353	213.551	224.142	284.488	206.677	234.334	483.025	452.204
	ribitol/xylitol	1.71915	4.08364	4.55473	1.29	1.47135	2.97976	1.08525	3.48067	2.11354	1.96734	5.45459	1.73594	2.99116	1.34717	2.42148	2.42339	4.47513	3.92147	6.5236	1.35849	4.07179	1.77902	1.82419	2.64009	1.87993	1.61461	2.29585	2.4763
	pantothenic acid	10.7714	11.8205	20.3679	11.2195	16.6996	10.6488	10.7705	13.212	13.0565	8.55973	7.75822	14.9061	15.519	7.07453	13.6479	16.398	8.03533	10.9097	20.0485	3.18962	10.8551	6.85405	2.27039	5.99094	5.49061	11.4828	11.0999	13.2182
	3-hydroxybutyrate	4.00307	4.62445	5.23273	2.5922	4.26274	3.42204	1.69036	4.37937	3.05638	1.19272	4.05318	0.92201	2.97244	1.90263	2.48044	3.39517	3.45099	1.70942	2.40911	1.01575	1.84576	0.842842	2.16309	2.41846	1.63837	1.44161	1.55283	4.24831
	sn-glycero-3-phosphoethanolami	10.5363	7.7549	8.44114	11.3953	8.19697	5.91851	12.4786	7.74686	15.0091	9.06426	7.81314	6.67596	20.6705	2.82897	8.01011	5.10968	20.4439	18.2726	32.3989	6.66988	6.72079	4.2633	8.20923	18.1618	3.79291	7.76391	9.21681	8.95656
	1-methylnicotinamide	53.0571	38.7936	37.9604	28.8753	31.0069	33.1581	42.1389	36.2367	47.5501	29.1299	40.1719	31.5195	49.5894	28.7511	41.174	50.4712	33.9675	47.0316	41.5148	19.3946	23.2373	16.0188	29.5352	35.1735	27.587	24.7295	28.6532	27.0894
	GSH reduced	0.802219	1.00335	1.07448	0.717862	0.995502	0.97633	0.682975	0.959126	0.847112	1.08036	0.980688	0.956442	0.935613	0.846742	1.09174	0.867665	1.21343	1.13206	1.15934	0.733922	0.992878	0.69142	0.77198	0.77764	0.847578	0.945319	0.927617	1.02666
