# Supplementary material for: Metabolic Remodeling in Moderate Synchronous versus Dyssynchronous Pacing-Induced Heart Failure: Integrated Metabolomics and Proteomics Study
Source: PLoS One. 2015 Mar 19;10(3):e0118974. doi: 10.1371/journal.pone.0118974 (PMC4366225; doi:10.1371/journal.pone.0118974)
Supplement: S2 Dataset — (XLSX) [file pone.0118974.s002.xlsx]

## Sheet: Dataset2
					TCA							Fatty acid/lipid metabolism
			D4-succinate	Norm Factor	citric acid	aconitate	isocitric acid	2-ketoglutaric acid	succinic acid	fumaric acid	malic acid	lauric acid	myristic acid	palmitic acid	stearic acid	palmitiladic acid	linoleic acid	oleic acid	elaidic acid	1-monooleoylglycerol	1-monostearylglycerol	1-monopalmitoylglycerol	1-monolinoleoylglycerol	cholesterol	glycerol	1-phosphoglycerol	C0	C2	C3	C4	C4OH	C5:1	C5	C5OH	C6	C6OH	C8:1	C8	C10:2	C10:1	C10	C12:1	C12	C12OH	C14:2	C14:1	C14	C14OH	C16:1
												12:0	14:0	16:0	18:0	16:1	18:2	18:1	18:1 trans
Control	GCT031314_043	10:1 JUNCO C2	222.102	1.71551	672.44	0	10.8249	6.34739	24.7291	19.423	18.0231	15.5717	145.573	2440.14	1313.77	336.871	651.05	1519.19	84.3756	1.51479	72.856	54.8963	1.37241	2252.92	4135.3	14.8151	4.30592	1.08395	0.0293421	0.00842105	0.00723684	0.00276316	0.0315789	0.00578947	0.00618421	0.00855263	0.00618421	0.00855263	0.00539474	0.00381579	0.00934211	0.0152632	0.00552632	0.00184211	0.01	0.0252632	0.0113158	0.00355263	0.0193421
	GCT032114_035	10:1 JUNCO C 3	174.513	2.18332	1358.66	0	7.3578	4.62864	14.685	15.4164	6.59145	7.96913	117.666	4162.27	2683.48	191.652	790.52	2101.19	87.9595	1.87547	151.704	66.3708	1.43881	5777.52	11282.3	9.3992	1.11645	0.308289	0.0118421	0.00789474	0.00144737	0.00223684	0.00565789	0.00276316	0.00184211	0.00355263	0.00236842	0.00236842	0.00184211	0.00236842	0.00355263	0.00513158	0.00289474	0.00342105	0.0025	0.00881579	0.00565789	0.00184211	0.0111842
	GCT032414_041	10:1 JUNCO C 4	211.121	1.80474	1534.82	2.36421	10.1607	4.62013	18.3596	6.17581	6.73167	11.6514	126.014	4295.87	2966.4	148.032	772.309	2158.16	84.7974	1.90219	110.071	63.7379	1.17488	3999.34	7747.22	12.8967	3.03566	0.610921	0.0447368	0.00526316	0.00184211	0.00144737	0.0160526	0.00605263	0.00197368	0.00276316	0.00473684	0.00473684	0.00197368	0.00276316	0.00197368	0.0161842	0.00578947	0.00105263	0.00434211	0.0136842	0.00736842	0.00118421	0.0109211
	GCT032514_035	10:1 JUNCO C 5	308.143	1.2365	1196.86	2.77223	8.35872	2.14656	13.6695	4.5602	5.72127	2.86744	43.1587	2215.39	1808.22	27.2672	165.502	637.562	26.0147	4.18184	99.6815	57.4638	2.69309	3544.79	10243.2	10.3792	3.45329	0.850789	0.0252632	0.00973684	0.00447368	0.00328947	0.0113158	0.00526316	0.00592105	0.00223684	0.00815789	0.00671053	0.00302632	0.00526316	0.00223684	0.0135526	0.00605263	0.00197368	0.00605263	0.0153947	0.00657895	0.00171053	0.00710526
	GCT031314_037	10:1 JUNCO C6	248.657	1.5323	1600.81	2.64629	13.7754	7.11602	20.041	8.9747	11.4816	13.518	89.5647	2307.81	1470.57	105.409	281.984	741.981	51.444	0.97761	47.8247	24.2135	0.772281	3312.63	1748.01	11.1276	2.34434	0.520789	0.0165789	0.0119737	0.0025	0.00171053	0.00618421	0.00289474	0.0025	0.00302632	0.00302632	0.00302632	0.00118421	0.00421053	0.0025	0.0114474	0.00552632	0.00302632	0.00526316	0.0163158	0.00657895	0.00236842	0.0118421
	GCT032114_011	10:1 JUNCO C 7	351.858	1.08287	1365.66	2.87503	5.31691	3.55508	13.106	8.98678	7.39279	6.45826	54.6765	2144.45	1287.99	53.6759	302.51	951.428	6.02836	6.22003	86.7675	41.8055	4.15499	2130.74	12005.8	7.49241	2.69803	0.419342	0.0177632	0.00763158	0.00263158	0.00342105	0.00907895	0.00526316	0.00539474	0.00657895	0.00328947	0.00539474	0.00223684	0.00657895	0.0109211	0.00947368	0.00434211	0.00263158	0.00407895	0.0103947	0.00868421	0.00302632	0.00684211
	GCT031314_022	10:1 JUNCO C8	444.579	0.857031	347.5	12.9609	11.5442	8.93969	19.4829	19.9988	18.5264	6.95138	73.5247	1541.53	939.251	121.373	220.352	718.164	42.2448	1.45781	59.0623	36.3955	0.875029	1990.66	1562.95	10.6229	1.45158	0.352237	0.0196053	0.00592105	0.00263158	0.00131579	0.00526316	0.00368421	0.00289474	0.00197368	0.00486842	0.00394737	0.00289474	0.00486842	0.00486842	0.00486842	0.00407895	0.000789474	0.00421053	0.00552632	0.00486842	0.00171053	0.0105263
	GCT032514_032	10:1 JUNCO C 9	314.347	1.21209	1410.28	2.78903	6.55743	5.34412	14.6809	4.46172	8.44223	7.0956	86.3375	2501.45	1912.34	111.333	209.26	790.089	38.7785	1.23997	45.685	22.934	0.572108	3451.25	2624.36	7.02893	3.91184	0.625132	0.02	0.00960526	0.00157895	0.00434211	0.0103947	0.00342105	0.000789474	0.00315789	0.00697368	0.00381579	0.00539474	0.00236842	0.00381579	0.00986842	0.00657895	0.00263158	0.00526316	0.0123684	0.00907895	0.00144737	0.0126316
	GCT032514_020	10:1 JUNCO C 10	140.513	2.71162	1767.78	4.81584	10.8465	6.17165	23.8487	6.13369	8.75311	12.2348	110.444	4852.19	4357.58	150.568	423.355	1577	18.1136	3.60917	105.149	50.2057	2.38623	8942.14	4003.2	11.2668	2.28197	0.435132	0.0168421	0.005	0.00144737	0.00105263	0.00842105	0.00342105	0.00144737	0.00302632	0.00368421	0.00223684	0.00144737	0.00223684	0.00447368	0.00578947	0.00526316	0.00105263	0.00460526	0.005	0.00552632	0.00105263	0.00473684
	GCT032414_014	10:1 JUNCO C 11	370.798	1.02756	1310.52	2.54733	6.21675	5.23749	19.9152	15.3775	15.7083	3.85233	46.3071	1782.47	1363.17	48.6489	167.314	499.824	3.48241	8.16193	136.966	77.4577	5.02375	3029.95	9565.93	15.9334	3.04526	0.428553	0.0134211	0.00789474	0.00144737	0.00302632	0.00881579	0.00381579	0.00171053	0.00763158	0.00289474	0.00289474	0.00289474	0.00289474	0.00171053	0.0101316	0.00473684	0.000657895	0.00289474	0.00657895	0.00565789	0.00157895	0.00907895
	GCT032114_014	10:1 JUNCO C 13	361.878	1.05289	2193.22	5.4824	12.561	7.05648	15.8186	25.0651	11.884	5.75826	32.3227	1382.47	1053.09	32.5312	89.223	274.057	21.5822	1.31296	62.7102	33.8926	0.665427	2678.23	1390.43	7.51132	3.00553	1.04316	0.015	0.00868421	0.00184211	0.0025	0.00605263	0.00328947	0.00460526	0.00315789	0.00697368	0.00381579	0.00157895	0.00381579	0.00381579	0.00657895	0.00657895	0.00171053	0.00342105	0.00671053	0.00671053	0.00263158	0.0101316
	GCT032414_035	10:1 JUNCO C 14	283.735	1.34287	2089.2	3.56397	10.4341	5.48829	17.8803	7.78862	8.78772	5.30566	69.4423	2772.59	1842.9	71.6594	233.669	1054.87	48.5822	5.02366	78.0044	45.8629	3.87014	1841.73	8591.69	9.60552	3.38711	0.659079	0.0502632	0.0125	0.00460526	0.00460526	0.0244737	0.00907895	0.0025	0.00197368	0.00394737	0.00302632	0.00105263	0.00394737	0.00197368	0.00789474	0.00342105	0.00144737	0.00486842	0.00907895	0.00973684	0.00131579	0.0131579
	GCT031314_013	10:1 JUNCO C15	218.406	1.74454	1033.9	2.60983	16.9569	5.44994	14.5076	7.52595	10.2631	10.3608	79.2737	2174.69	1117.36	57.0412	262.025	786.505	45.6424	6.10938	52.1286	36.2149	0.870526	1342.2	6533.02	5.95586	4.68895	1.18671	0.0361842	0.0244737	0.00657895	0.00276316	0.0215789	0.00473684	0.0025	0.00434211	0.00565789	0.00368421	0.0025	0.00315789	0.005	0.0102632	0.00894737	0.00131579	0.00407895	0.0115789	0.00907895	0.00171053	0.00723684
	GCT031314_028	10:1 JUNCO C16	366.368	1.03999	408.249	20.2964	13.603	7.24351	21.483	41.2157	26.5467	10.3271	82.0051	1987.06	1396.29	55.318	185.098	740.021	71.833	2.58957	87.9226	53.6311	1.9531	2397.86	1226.75	12.7544	2.62158	0.700658	0.0138158	0.0106579	0.00131579	0.00236842	0.00644737	0.00368421	0.00171053	0.00118421	0.00289474	0.00289474	0.00355263	0.00355263	0.00592105	0.0177632	0.00973684	0.00289474	0.00552632	0.0265789	0.0218421	0.00171053	0.0142105
	GCT032114_008	10:1 JUNCO C 17	411.289	0.9264	739.592	2.65877	2.96448	3.35635	15.0809	4.92752	6.10868	6.11887	53.822	1542.56	1023.3	47.4975	80.4337	663.11	39.8593	1.309	35.2597	15.1272	0.729077	2467.02	1432.98	4.99144	4.06934	0.921316	0.0356579	0.0142105	0.00421053	0.00289474	0.0161842	0.00697368	0.00263158	0.00263158	0.00447368	0.00710526	0.00263158	0.00447368	0.00881579	0.0118421	0.00842105	0.00513158	0.00539474	0.0219737	0.0123684	0.00197368	0.0169737
	GCT032414_008	10:1 JUNCO C 19	371.349	1.02604	613.001	3.27203	5.50982	7.97129	23.8636	15.327	13.831	9.73402	61.2452	2106.74	1607.08	137.8	418.642	991.291	2.80519	3.16225	54.6252	23.054	2.1752	2790.5	3919.57	12.5023	3.11632	0.564079	0.0293421	0.00973684	0.00381579	0.00210526	0.0201316	0.00223684	0.0025	0.00184211	0.0025	0.0025	0.00118421	0.0025	0.00302632	0.0107895	0.00631579	0.000526316	0.00328947	0.0138158	0.00552632	0.00289474	0.0105263
	GCT032414_026	10:1 JUNCO C 20	452.375	0.842262	1243.43	4.09002	5.05357	2.98498	39.7345	9.17307	12.3273	6.67408	61.7083	1921.3	1671.02	137.823	459.994	848.19	51.5439	3.72532	73.7164	33.634	3.5535	2757.01	1989.25	13.5789	2.51658	0.632763	0.0167105	0.00789474	0.00263158	0.00394737	0.00947368	0.00118421	0.00197368	0.0025	0.00578947	0.00197368	0.00197368	0.00381579	0.00381579	0.00776316	0.00302632	0.00355263	0.00815789	0.0111842	0.00407895	0.00171053	0.0143421
	GCT031314_025	10:1 JUNCO C21	442.168	0.861704	539.265	6.94448	8.02247	13.1375	24.4827	13.6597	12.8825	8.39903	42.32	1522.8	962.991	93.6199	245.198	460.478	43.4333	1.68722	52.9457	36.4854	1.05042	1859.02	1892.88	16.8334	3.09	0.599868	0.0402632	0.0102632	0.00105263	0.00105263	0.0128947	0.00644737	0.00197368	0.00328947	0.00657895	0.00328947	0.00263158	0.00131579	0.00394737	0.00605263	0.00302632	0.00302632	0.00605263	0.00605263	0.00407895	0.00328947	0.0111842
	GCT032114_038	10:1 JUNCO C 22	470.319	0.810127	975.479	2.12496	3.24051	5.17995	23.7626	5.69681	5.74623	5.49752	31.5634	1437.96	1460.99	48.6797	288.476	523.192	2.62643	5.40841	106.365	42.4936	4.75382	2262.37	1673.93	10.7277	2.74289	0.542895	0.0228947	0.00368421	0.00171053	0.00144737	0.0118421	0.00473684	0.00223684	0.00105263	0.00328947	0.00157895	0.00157895	0.00223684	0.00328947	0.00842105	0.00381579	0.00263158	0.00671053	0.0140789	0.0127632	0.000394737	0.0075
SHF-pre	GCT032114_041	10:1 JUNCO A6 3A	466.368	0.81699	1106.78	3.90603	5.22057	0.598037	32.2507	6.0302	7.22628	4.85292	21.9574	1276.25	1340.41	16.754	102.987	176.258	4.25734	6.47955	103.684	51.4924	3.94361	2326.79	1268.55	14.5808	2.90895	0.549868	0.0221053	0.01	0.00184211	0.00407895	0.0228947	0.00289474	0.00144737	0.00355263	0.005	0.00578947	0.00289474	0.00434211	0.00578947	0.00473684	0.00407895	0.00197368	0.00381579	0.00618421	0.00697368	0.00289474	0.00684211
	GCT032114_047	10:1 JUNCO A6 4A	346.167	1.10068	1648.14	2.94431	9.24569	6.85061	19.0692	5.05101	6.32009	7.20063	61.3892	1822	1301.41	95.957	304.466	779.561	38.1726	0	50.6554	23.0515	1.09738	2322.89	2077.95	5.89413	1.72	0.445	0.0160526	0.00644737	0.00263158	0.00328947	0.01	0.00289474	0.00263158	0.00210526	0.00157895	0.00263158	0.00315789	0.00157895	0.00315789	0.00355263	0.00592105	0.00184211	0.00157895	0.00710526	0.00460526	0.000921053	0.00934211
	GCT031314_046	10:1 JUNCO A6 5A	403.579	0.944098	1427.71	8.04655	15.993	8.87169	24.5683	147.286	33.6665	8.30145	87.4254	1925.85	1017.73	150.048	308.916	777.531	51.2768	2.0789	61.0916	30.3084	1.42087	1797.67	1700.47	15.1518	3.40816	0.698947	0.0440789	0.0161842	0.00276316	0.00210526	0.0132895	0.00315789	0.00118421	0.00460526	0.00289474	0.00460526	0.00355263	0.00697368	0.00407895	0.00815789	0.00592105	0.00184211	0.00881579	0.0193421	0.00657895	0.00407895	0.0142105
	GCT032514_044	10:1 JUNCO A6 6A	363.446	1.04835	504.389	1.5264	1.54107	3.16706	15.6225	3.66083	4.54564	7.09942	29.9723	1664.67	1925.7	18.3576	145.044	286.7	31.7828	8.86798	98.312	40.9422	6.21985	3432.3	1065.72	9.81569	3.30461	0.448947	0.0655263	0.00802632	0.00197368	0.00223684	0.0169737	0.00276316	0.00144737	0.00355263	0.00210526	0.00355263	0.00289474	0.00144737	0.00144737	0.00552632	0.00342105	0	0.0025	0.00868421	0.00618421	0.00131579	0.00921053
	GCT032514_017	10:1 JUNCO A6 7A	461.827	0.825023	921.037	2.78775	3.07734	5.32058	16.8651	5.41298	7.51431	5.52188	40.1135	1749.48	1626.46	48.3917	237.591	557.713	42.5762	1.71027	42.959	21.1734	1.29694	2284.1	1207.63	10.0405	2.14276	0.384342	0.00657895	0.00407895	0.00210526	0.00223684	0.0184211	0.00184211	0.00184211	0.00131579	0.00184211	0.00184211	0.00315789	0.0025	0.00184211	0.00473684	0.0119737	0.00197368	0.00657895	0.00986842	0.00434211	0.000657895	0.0138158
SHF-post	GCT032114_044	10:1 JUNCO A6 1B	262.867	1.44947	2117.26	4.86732	17.3067	6.82266	19.0982	6.04574	7.07197	11.8567	129.957	3258.11	2332.67	140.533	335.905	1529.15	96.4072	2.40032	91.8501	60.8082	1.59297	3738.19	3066.47	10.8681	3.26526	0.592237	0.0255263	0.0184211	0.00315789	0.00118421	0.0269737	0.0107895	0.00394737	0.00789474	0.00881579	0.00789474	0.00486842	0.00394737	0.00486842	0.0282895	0.00973684	0.00328947	0.0105263	0.0197368	0.0119737	0.00210526	0.0106579
	GCT032514_029	10:1 JUNCO A6 2B	403.887	0.943378	1772.88	4.14332	15.3771	6.12913	21.06	12.5828	16.5346	3.32258	49.7887	1851.53	1560.92	30.5862	96.5179	441.181	24.3882	1.88393	47.8972	30.8183	1.17451	2780.22	1436.53	16.3289	4.13382	0.77	0.0403947	0.00960526	0.00171053	0.00315789	0.0360526	0.00381579	0.00328947	0.00131579	0.00263158	0.00263158	0.00263158	0.00263158	0.00592105	0.00684211	0.00684211	0.00184211	0.00394737	0.0119737	0.005	0.00210526	0.00631579
	GCT032114_023	10:1 JUNCO A6 3B	425.952	0.894509	1039.64	3.7802	4.03424	5.81968	18.6577	5.05577	4.85182	7.40564	47.2104	1443.58	1034.03	53.0194	133.463	516.685	27.3335	1.77292	41.0893	17.2667	2.02517	2331.47	1277.68	14.4141	3.1525	0.554737	0.0194737	0.00842105	0.00157895	0.00447368	0.0125	0.00289474	0.00421053	0.00289474	0.00421053	0.00144737	0.00421053	0.00210526	0.00355263	0.00473684	0.00473684	0.00236842	0.00368421	0.005	0.00434211	0.000921053	0.00881579
	GCT032414_044	10:1 JUNCO A6 4B	371.958	1.02436	1131.8	3.06385	3.27795	5.1013	16.8056	4.5922	4.39962	8.15901	78.4392	2519.83	2016.69	93.1981	299.153	1242.81	66.2176	2.66128	40.4324	17.9683	2.5906	2276.02	1964.11	8.07501	2.79737	0.846842	0.0402632	0.0125	0.00328947	0.00302632	0.0156579	0.00394737	0.00263158	0.00197368	0.00328947	0.00986842	0.00263158	0.00723684	0.00657895	0.0189474	0.0102632	0.00394737	0.00552632	0.0227632	0.0185526	0.00710526	0.0251316
	GCT031314_031	10:1 JUNCO A6 5B	385.78	0.987656	807.199	4.66964	5.19507	7.10323	18.5107	6.7931	6.46026	9.22175	76.8555	1586.07	999.931	80.3429	173.47	611.28	49.0174	2.40791	34.1976	20.3813	1.53186	1584.14	1335.07	12.881	4.52211	0.895789	0.0736842	0.0168421	0.00171053	0.00486842	0.0194737	0.00618421	0.00236842	0.00157895	0.00723684	0.00644737	0.00407895	0.00723684	0.00644737	0.0192105	0.0118421	0.00144737	0.0123684	0.0260526	0.0115789	0.00447368	0.0189474
	GCT032414_023	10:1 JUNCO A6 6B	405.964	0.938551	1038.24	2.73306	3.49141	6.21133	18.6021	6.73505	6.9359	6.68061	59.1926	2303.77	1688.27	96.8078	350.881	1004.14	60.2503	2.77624	45.3893	19.7715	2.23281	2567.01	1399.97	9.63798	2.73263	0.542763	0.0107895	0.00644737	0.00197368	0.00184211	0.0193421	0.005	0.00144737	0.00144737	0.00447368	0.00144737	0.00302632	0.00381579	0.00223684	0.005	0.00355263	0.00131579	0.00447368	0.0113158	0.00592105	0.000789474	0.00960526
	GCT031314_049	10:1 JUNCO A6 7B	502.45	0.75832	521.346	3.90156	3.10911	9.74138	19.6777	51.5499	14.6295	14.4035	117.815	1901.58	1083.61	144.873	295.269	917.775	72.0404	2.59194	39.8793	21.6796	1.56669	1654.37	1573.76	16.3464	2.15592	0.345921	0.0131579	0.00973684	0.00197368	0.00302632	0.00868421	0.00315789	0.00171053	0.00289474	0.00289474	0.00473684	0.00171053	0.00355263	0.00473684	0.0144737	0.00907895	0.00210526	0.00526316	0.0222368	0.00526316	0.00223684	0.0134211
DHF-pre	GCT032514_041	10:1 JUNCO V6 2A	395.806	0.962639	811.993	3.1305	2.88792	5.42062	20.4753	18.0899	15.537	6.61525	58.5429	2195.95	2164.65	63.7161	288.892	956.723	59.1898	11.492	120.476	57.7564	7.75405	1522.25	1587.14	22.5777	1.39487	0.372105	0.0180263	0.00776316	0.000921053	0.00131579	0.00486842	0.00171053	0.00223684	0.00171053	0.00328947	0.00552632	0.00105263	0.005	0.00276316	0.005	0.00539474	0.00184211	0.00315789	0.00947368	0.00631579	0.00157895	0.0171053
	GCT031314_016	10:1 JUNCO V6 3A	296.268	1.28606	626.203	2.06412	3.53666	5.06064	18.0177	4.86259	4.5848	9.42681	63.9351	1489.27	782.028	82.3952	167.087	559.848	32.1476	0.525998	14.8167	11.2222	0.145325	1234.9	1365.4	5.3873	2.97737	0.692763	0.0276316	0.0132895	0.00223684	0.00486842	0.0122368	0.005	0.00118421	0.000526316	0.00526316	0.00407895	0.00236842	0.00355263	0.00460526	0.0119737	0.0075	0.00144737	0.0101316	0.0221053	0.0178947	0.0025	0.0142105
	GCT032414_050	10:1 JUNCO V6 4A	413.162	0.9222	1092.73	2.61259	3.1447	4.71244	17.8769	6.50428	6.89714	7.10186	47.7672	2126.68	1877.19	59.6977	248.825	640.51	48.2265	0	68.2087	29.1046	3.95347	2777.35	1515.55	9.11226	4.30066	0.521184	0.0246053	0.00802632	0.00276316	0.00210526	0.0202632	0.00539474	0.00421053	0.00289474	0.005	0.00421053	0.00355263	0.00421053	0.00776316	0.0103947	0.0115789	0.00171053	0.00434211	0.0161842	0.00710526	0.00434211	0.0161842
	GCT032414_047	10:1 JUNCO V6 5A	406.948	0.936282	801.04	2.29108	1.9381	6.10081	19.1086	6.14763	5.17202	6.7843	62.3227	2094.39	1570.76	123.298	373.848	953.638	53.8222	1.91095	33.8194	14.297	1.64692	1748.65	1550.56	5.44916	2.61224	0.506316	0.0126316	0.00460526	0.00184211	0.00144737	0.00776316	0.00526316	0.00276316	0.00223684	0.00328947	0.00328947	0.00105263	0.00328947	0.00328947	0.00315789	0.00460526	0.00157895	0.0128947	0.0134211	0.0115789	0.000921053	0.0107895
	GCT032414_038	10:1 JUNCO V6 6A	461.307	0.825953	804.584	3.27078	3.22948	7.44927	20.0046	7.89859	8.28184	8.17611	68.9465	2154.88	1528.09	211.614	578.889	1210.07	67.5209	2.43161	48.9154	18.6773	1.85096	2764.81	1988.97	12.0292	2.93829	0.478026	0.0142105	0.005	0.00157895	0.000526316	0.0103947	0.005	0.00236842	0.00236842	0.00828947	0.00355263	0.00171053	0.00355263	0.00355263	0.00776316	0.00539474	0.0025	0.0075	0.00802632	0.00657895	0.00144737	0.0135526
	GCT032114_017	10:1 JUNCO V6 7A	412.704	0.923224	847.381	3.08911	3.17589	6.8494	20.406	7.93418	7.00542	5.43686	23.7444	1058.14	909.451	25.2354	111.118	257.241	17.4378	5.29284	59.1925	25.0397	4.10281	2577	1337.8	9.35041	3.22829	0.480132	0.0163158	0.00921053	0.00197368	0.00434211	0.0173684	0.00552632	0.00197368	0.0025	0.0025	0.00197368	0.00381579	0.00447368	0.00763158	0.0111842	0.00592105	0.00407895	0.00539474	0.00934211	0.00842105	0.00315789	0.00947368
	GCT032514_023	10:1 JUNCO V6 8A	482.451	0.789755	925.243	3.72291	4.06724	4.91228	17.2925	7.25232	7.77909	5.0797	42.0387	1805.03	1524.05	44.554	167.737	548.975	29.6711	1.3102	28.819	15.529	0.777909	2075.86	1228.83	9.92564	2.13184	0.615526	0.0285526	0.0113158	0.0025	0.0025	0.0171053	0.00473684	0.00197368	0.00263158	0.00539474	0.00407895	0.00131579	0.00736842	0.00328947	0.00881579	0.00671053	0.00157895	0.00789474	0.00592105	0.00789474	0.00171053	0.00907895
	GCT031314_052	10:1 JUNCO V6 9A	436.158	0.873578	738.652	2.83738	4.15823	7.30923	16.2232	6.7283	6.07836	14.3407	155.99	2683.48	1322.43	237.799	454.285	1413.09	87.218	2.01622	61.6091	35.2655	1.7821	1852.29	2049.89	18.6151	3.56592	0.826184	0.0307895	0.00828947	0.00157895	0.00171053	0.0207895	0.00223684	0.00592105	0.00171053	0.00671053	0.00842105	0.00171053	0.00671053	0.0101316	0.0144737	0.00697368	0.00210526	0.00828947	0.0117105	0.00921053	0.00355263	0.0211842
	GCT032514_005	10:1 JUNCO V6 10A	433.208	0.879527	582.982	1.81798	0.879527	4.49526	18.069	4.3132	4.10563	6.67649	68.1317	2178.59	1683.7	123.55	323.08	1056.1	54.3644	4.74065	52.2712	22.4473	3.90422	3011.46	1562.69	12.2369	2.84303	0.421053	0.0111842	0.00986842	0.00157895	0.00197368	0.00855263	0.0025	0.00197368	0.00131579	0.00381579	0.00381579	0.00263158	0.00328947	0.00263158	0.00934211	0.00434211	0.00315789	0.00486842	0.00789474	0.00394737	0.00105263	0.0128947
	GCT032514_014	10:1 JUNCO V6 11A	467.547	0.81493	890.168	3.37137	3.03969	6.08916	21.017	12.5744	9.57624	8.76539	85.8056	2319.33	1944.77	80.6577	303.099	1023.95	65.5986	2.86611	42.9647	22.105	1.88493	2961.78	1844.04	14.826	4.72197	0.628289	0.0151316	0.0102632	0.00197368	0.00513158	0.0155263	0.00736842	0.00197368	0.00394737	0.00881579	0.00881579	0.00486842	0.00684211	0.0107895	0.0181579	0.0105263	0.00289474	0.0160526	0.0243421	0.0131579	0.00776316	0.0285526
DHF-post	GCT032514_008	10:1 JUNCO V6 2B	438.031	0.869843	921.647	2.8035	3.50547	3.90907	14.5716	3.21146	3.60724	4.78066	59.1702	2037.91	1496.73	76.4366	216.954	1275.8	48.5129	1.89974	24.0781	14.0358	0.849836	1465.02	1491.12	6.89611	3.28882	1.58842	0.06	0.0135526	0.00381579	0.00171053	0.0186842	0.00315789	0.00407895	0.00342105	0.00407895	0.00881579	0.00197368	0.00605263	0.0101316	0.0164474	0.00736842	0.00118421	0.0118421	0.0323684	0.0190789	0.00223684	0.0168421
	GCT032114_032	10:1 JUNCO V6 3B	396.218	0.961638	1254.89	4.07446	4.62548	6.94495	48.1809	8.82014	11.004	5.85445	48.4233	1474.78	969.845	62.0314	119.778	577.255	26.2787	1.20205	19.6193	11.6137	0.728921	1375.05	1333.66	7.7181	5.22329	1.36868	0.105789	0.0146053	0.005	0.00486842	0.0327632	0.00960526	0.00381579	0.00276316	0.00486842	0.00763158	0.00157895	0.00486842	0.00881579	0.0113158	0.0136842	0.000921053	0.0144737	0.0380263	0.0248684	0.00263158	0.0142105
	GCT032514_038	10:1 JUNCO V6 4B	450.456	0.84585	1012.17	3.39355	3.41723	3.4147	14.0259	7.46547	7.26839	7.13559	65.3901	2188.67	1538.43	106.138	274.049	1027.34	48.578	1.75429	31.5028	13.6283	0.930435	1606.84	1418.28	7.72345	5.30526	1.25553	0.0288158	0.0165789	0.00473684	0.00315789	0.0301316	0.00578947	0.00368421	0.00434211	0.00947368	0.00657895	0.00657895	0.00513158	0.00723684	0.0192105	0.00855263	0.00355263	0.0144737	0.0265789	0.0102632	0.00315789	0.0203947
	GCT032414_020	10:1 JUNCO V6 5B	423.902	0.898835	843.147	2.29293	2.78639	6.36645	19.3771	5.43795	4.9427	5.77232	46.0186	1996.72	1505.61	65.1799	188.792	679.791	40.7074	5.21864	50.3069	23.4362	3.10817	1760.33	1139.52	10.1029	2.62237	0.410395	0.0171053	0.0155263	0.00236842	0.00328947	0.0205263	0.00513158	0.00157895	0.00263158	0.00210526	0.00421053	0.00157895	0.00210526	0.00210526	0.00986842	0.00368421	0.00263158	0.00315789	0.00618421	0.00618421	0.00197368	0.0109211
	GCT031314_019	10:1 JUNCO V6 6B	353.871	1.07671	1329.35	4.6934	5.79272	6.80914	18.4086	10.5184	8.29286	9.4654	85.2995	2298.64	1197.56	232.629	518.63	1435.1	80.0494	0	33.895	14.8673	0.633108	1746.03	1746.27	11.747	6.33118	1.50579	0.0451316	0.0192105	0.00328947	0.00328947	0.0255263	0.00447368	0.00131579	0.00197368	0.00473684	0.00539474	0.00342105	0.00605263	0.00539474	0.0182895	0.00947368	0.00171053	0.0138158	0.0253947	0.00578947	0.00381579	0.0403947
	GCT031314_040	10:1 JUNCO V6 7B	451.844	0.843251	778.292	0.193105	3.27182	8.29338	18.8306	16.4316	10.3787	9.24878	28.5103	1266.81	911.576	20.7347	100.095	218.968	19.964	2.41676	37.7363	21.8933	1.25476	1782.11	967.478	18.538	5.16816	0.835658	0.0392105	0.0178947	0.00315789	0.0075	0.0255263	0.00592105	0.00434211	0.00618421	0.00697368	0.00263158	0.00171053	0.00171053	0.00434211	0.0119737	0.00355263	0.00289474	0.00671053	0.00565789	0.00671053	0.00131579	0.00947368
	GCT032414_011	10:1 JUNCO V6 8B	396.101	0.961922	1226.7	4.09875	4.00159	5.57818	19.4222	5.65321	5.9668	5.14917	41.1876	1505.19	1275.01	24.9051	119.431	505.237	30.2861	2.17394	28.1333	16.6778	1.52849	1595.3	1353.58	8.5284	5.29908	1.38803	0.0996053	0.0310526	0.00368421	0.00473684	0.0557895	0.00447368	0.00513158	0.00578947	0.00407895	0.00460526	0.00289474	0.00223684	0.00578947	0.0172368	0.0075	0.00210526	0.00605263	0.0257895	0.00855263	0.00368421	0.025
	GCT032414_017	10:1 JUNCO V6 9B	436.005	0.873885	895.503	3.10579	3.50428	5.67326	20.8981	5.52819	5.52732	7.88943	99.1658	2225.12	1375.11	122.699	268.978	997.349	45.0033	2.41891	35.4876	18.3533	1.61144	1867.98	2424.43	11.5117	4.41	1.29447	0.0568421	0.0173684	0.00289474	0.00342105	0.0236842	0.00736842	0.00355263	0.00421053	0.00276316	0.00697368	0.00355263	0.00486842	0.00631579	0.0132895	0.00421053	0.00236842	0.00644737	0.0139474	0.00855263	0.00302632	0.00973684
	GCT032514_011	10:1 JUNCO V6 10B	451.744	0.843438	457.687	3.7398	2.73274	6.65979	19.3771	5.34908	5.85177	8.01013	113.748	2702.55	2097.19	138.975	332.602	1636.79	77.9371	0	46.3174	20.5133	2.37006	2718.27	2329.67	13.5279	3.66934	0.836316	0.0219737	0.0152632	0.00210526	0.00171053	0.0257895	0.00671053	0.00513158	0.0025	0.00447368	0.00697368	0.00315789	0.00513158	0.00697368	0.0146053	0.00723684	0.00184211	0.00934211	0.0273684	0.0186842	0.00210526	0.0276316
	GCT031314_055	10:1 JUNCO V6 11B	409.561	0.930309	433.544	0.214901	5.84234	6.97173	17.6666	7.98577	7.13919	12.0652	86.889	1853.81	1203.26	118.168	213.55	852.522	71.6635	1.55641	33.7432	19.6165	1.01962	1529.11	1385.22	11.6828	7.14763	1.30197	0.0575	0.0206579	0.00315789	0.00315789	0.0321053	0.00868421	0.00513158	0.00342105	0.00342105	0.00618421	0.00342105	0.00618421	0.00565789	0.0190789	0.00776316	0.00407895	0.00986842	0.0334211	0.0164474	0.0102632	0.025
[truncated: 64 more columns]
