# Supplementary material for: Metabolic Remodeling in Moderate Synchronous versus Dyssynchronous Pacing-Induced Heart Failure: Integrated Metabolomics and Proteomics Study
Source: PLoS One. 2015 Mar 19;10(3):e0118974. doi: 10.1371/journal.pone.0118974 (PMC4366225; doi:10.1371/journal.pone.0118974)
Supplement: S3 Dataset — This includes all the proteins that were detected in all 3 technical replicates of all analyzed samples. (XLSX) [file pone.0118974.s003.xlsx]

## Sheet: Table for Supplement with FC
Gene Name	Uniprot Accession #	(From Figure 2)		Peptides	Unique peptides	Sequence coverage [%]	LFQ intensity (Control)									LFQ intensity (SHF)									LFQ intensity (DHF)									Average			Fold change/control		Fisher's LSD	p.value	FDR	X1
		ID #	Protein description				C-17_0	C-17_1	C-17_2	C-3_0	C-3_1	C-3_2	C-6_0	C-6_1	C-6_2	A6-3_0	A6-3_1	A6-3_2	A6-4_0	A6-4_1	A6-4_2	A6-6_0	A6-6_1	A6-6_2	V6-2_0	V6-2_1	V6-2_2	V6-4_0	V6-4_1	V6-4_2	V6-7_0	V6-7_1	V6-7_2	Control	SHF	DHF	SHF	DHF
FHL2	F1PU47			12	12	54.5	518970000	556650000	521640000	323680000	343720000	334720000	1203900000	1267300000	1155700000	2211600000	1833100000	2032800000	1374000000	2301500000	1370400000	2719000000	1963000000	2209900000	805840000	972120000	809020000	1735500000	1869400000	1553100000	925280000	842510000	979590000	6.91809e+08	2001700000	1.16582e+09	2.89343	1.68517	DHF - control; SHF - control; SHF - DHF	3.27e-06	0.0001359	5.4848
NDUFV2	E2QVP4	36	NADH dehydrogenase [ubiquinone] flavoprotein 2, mitochondrial	9	9	41.8	232890000	240310000	219500000	263850000	250450000	236190000	217230000	219350000	180480000	408260000	278640000	366550000	306020000	344910000	268530000	288660000	388160000	383480000	263130000	239470000	288360000	194380000	178070000	220580000	235600000	236490000	230920000	2.28917e+08	3.37023e+08	2.31889e+08	1.47225	1.01298	SHF - control; SHF - DHF	2.53e-06	0.0001359	5.597
TNNI3	Q8MKD5			15	15	58.8	3057200000	3076700000	3686400000	2783500000	2666600000	2921400000	2859600000	2679300000	3064500000	2150000000	2311600000	2132200000	2062300000	2586200000	2329000000	1410900000	1498600000	1261100000	1997300000	2479300000	2580700000	1976000000	2817600000	2372700000	3571100000	3979000000	4273900000	2.97724e+09	1.97132e+09	2.89418e+09	0.66213	0.972099	control - SHF; DHF - SHF	0.0019537	0.0091327	2.7091
TPI1	P54714	25	Triosephosphate isomerase	9	9	50.2	934440000	908070000	744420000	902650000	1136500000	1012400000	792950000	878480000	852930000	1610700000	1012500000	1610200000	993200000	1331300000	1326800000	1298600000	1120100000	1491400000	944140000	891120000	953310000	826050000	805280000	810340000	1127200000	734690000	814520000	9.06982e+08	1.31053e+09	8.78517e+08	1.44494	0.968615	SHF - control; SHF - DHF	1.04e-05	0.00024739	4.9816
LMO7	F1PG65			9	9	8	29179000	25305000	24824000	27486000	29600000	20166000	32377000	38441000	32561000	49094000	103850000	93636000	72742000	114420000	74868000	39976000	52256000	41065000	30770000	37266000	28617000	45143000	55621000	55462000	48907000	50198000	54665000	2.88821e+07	71323000	4.51832e+07	2.46945	1.5644	SHF - control; SHF - DHF	0.00011421	0.001185	3.9423
TMOD1	E2QXQ9			11	11	46	214640000	190900000	216120000	316910000	341540000	397010000	279650000	252560000	241160000	496810000	279200000	383710000	325000000	472670000	447970000	511420000	550460000	516650000	152230000	171080000	207530000	144200000	167110000	170370000	355250000	311460000	130960000	2.72277e+08	4.42654e+08	2.01132e+08	1.62575	0.738705	SHF - control; SHF - DHF	4.77e-06	0.00015844	5.3213
HSPA4	Q2TFN9			8	8	15.4	10359000	10751000	11607000	18265000	14777000	18570000	5550400	18201000	14016000	27639000	21416000	25395000	16683000	16930000	20408000	29380000	26231000	34602000	15077000	18675000	19328000	17097000	19837000	19595000	18362000	18196000	22444000	1.35663e+07	2.42982e+07	1.87346e+07	1.79108	1.38097	DHF - control; SHF - control; SHF - DHF	0.0001388	0.00128	3.8576
NA	J9P208			12	2	44	1102200000	1198700000	1217300000	1041000000	984320000	1019900000	820570000	847050000	1061100000	1877500000	1220700000	1910200000	1181400000	1480400000	1657100000	2084300000	2865300000	2492000000	1119100000	1255200000	1304000000	988570000	997470000	998350000	817380000	870910000	1306000000	1032460000	1.86321e+09	1.073e+09	1.80463	1.03926	SHF - control; SHF - DHF	3.6e-05	0.00056742	4.4431
ACO2	E2RCY8	2	Isocitrate dehydrogenase	30	30	46.4	3082100000	3119200000	3154500000	3246200000	2663300000	2764300000	2879700000	3010800000	3301500000	3178300000	3656600000	3980200000	4305900000	4311800000	3798000000	6271400000	5737500000	5707300000	4368900000	4750800000	4159900000	3449400000	3597700000	3540600000	4417800000	4634600000	3796700000	3.02462e+09	4.54967e+09	4079600000	1.50421	1.3488	DHF - control; SHF - control	0.00036185	0.0022003	3.4415
PGAM2	H9GW55	28	Phosphoglycerate mutase 2	12	9	43.9	416500000	443210000	447140000	1198000000	1118300000	1446500000	472050000	516370000	534200000	860060000	1039800000	1343600000	1463600000	1875700000	2069500000	1499300000	1421800000	1732700000	712070000	743290000	412650000	597900000	942100000	847180000	830160000	1313400000	753100000	7.32474e+08	1.47845e+09	794650000	2.01843	1.08488	SHF - control; SHF - DHF	0.00018791	0.0014179	3.7261
PRDX6	F1PC59	59	Peroxiredoxin-6	6	6	32.1	383220000	370600000	366550000	462040000	442020000	432960000	330870000	278850000	300690000	694390000	484850000	597960000	621860000	612700000	435660000	477630000	414300000	419650000	259210000	401880000	424080000	403630000	343120000	335900000	133090000	392890000	371220000	374200000	5.28778e+08	3.40558e+08	1.41309	0.910096	SHF - control; SHF - DHF	0.00028864	0.0018428	3.5396
DES	Q5XFN2			30	25	69.9	4841100000	4628300000	5065600000	3459600000	3574500000	3738000000	5746700000	5270200000	5033100000	7627200000	7130400000	9319300000	5405500000	7970900000	6459400000	5665200000	4808900000	5759100000	10064000000	9108400000	9844600000	7437200000	7557500000	7478200000	13375000000	13856000000	12886000000	4.59523e+09	6.68288e+09	1.01785e+10	1.45431	2.21502	DHF - control; SHF - control; DHF - SHF	3.05e-06	0.0001359	5.516
UQCRFS1	E2R1A6	48	Cytochrome b-c1 complex subunit	12	12	53.3	461340000	571890000	611690000	557740000	592000000	582990000	653650000	525960000	465710000	695390000	813090000	716940000	667800000	596390000	683220000	992780000	751980000	1139300000	536730000	449680000	529680000	555740000	587410000	559990000	428600000	567820000	313840000	5.58108e+08	7.84099e+08	5.03277e+08	1.40492	0.901755	SHF - control; SHF - DHF	8.88e-05	0.001185	4.0517
NDUFA2	E2R503	46	NADH dehydrogenase [ubiquinone] 1 alpha subcomplex subunit 2	3	3	31.3	173200000	185640000	188880000	269970000	271450000	279940000	130030000	132700000	152930000	194500000	490340000	375810000	333330000	551580000	360960000	255490000	251400000	289130000	46682000	433110000	430460000	92892500	83585000	102200000	544810000	467900000	549330000	1.98304e+08	3.44727e+08	3.05663e+08	1.73837	1.54138
CSRP3	E2R9P5			9	9	57.2	408940000	405450000	471760000	930090000	1021500000	941940000	468160000	428240000	459840000	764960000	744420000	774450000	1174500000	1237400000	1175600000	2150700000	2345400000	2174500000	379100000	426530000	425980000	416620000	397200000	387130000	111510000	149700000	124020000	6.15102e+08	1.39355e+09	3.13088e+08	2.26555	0.509001	SHF - control; SHF - DHF	3.41e-05	0.00056742	4.467
HK1	J9PBL1	21	Hexokinase	13	13	17	0.0836354	0.0994073	0.0934811	0.123303	0.142765	0.138437	0.0945059	0.0950699	0.122365	0.109755	0.206317	0.0671022	0.127903	0.192882	1.28931	0.50348	0.357198	0.436439	0.120811	0.12333	0.145086	0.137398	0.141277	0.11531	0.174163	0.100129	0.121941	0.11033	0.365598	0.131049	3.31368	1.18779	control - SHF; DHF - SHF	3.76e-05	0.00056742	4.4248
CKB	P05124	57	Creatine kinase B-type	14	12	51.7	101040000	107750000	118440000	113810000	135370000	125730000	130160000	112100000	117480000	94871000	62219000	94253000	366070000	448560000	374330000	554220000	583790000	576140000	900960000	934030000	733420000	405580000	400690000	385210000	388370000	393560000	382310000	1.17987e+08	3.50495e+08	5.47126e+08	2.97063	4.63718	DHF - control; SHF - control; DHF - SHF	0.00023532	0.0016276	3.6283
GSTP1	F1Q0J0	60	Glutathione S-transferase	6	6	37.1	90712000	112960000	126450000	166100000	164370000	172890000	185270000	122760000	133670000	162970000	456000000	240690000	163340000	160840000	165830000	335050000	358540000	381890000	112370000	86662000	101330000	109370000	96978000	84347000	148280000	144880000	117350000	1.41687e+08	2.69461e+08	1.11285e+08	1.90181	0.785431	SHF - control; SHF - DHF	0.00015626	0.0012969	3.8062
LOC100855558	J9JHF7			11	2	86.6	4958800000	4368400000	4794900000	9083000000	8613700000	9353300000	5083900000	4905600000	5064900000	4855700000	4348900000	5415100000	1413900000	1256900000	1423100000	4553800000	3556500000	4102200000	12985000000	10182000000	15505000000	7266400000	7195800000	7133100000	7863700000	6665500000	7765300000	6.24739e+09	3.43623e+09	9.17353e+09	0.550027	1.46838	DHF - control; control - SHF; DHF - SHF	0.00013069	0.0012761	3.8838
ATP5C1	E2RNY7	51	ATP synthase subunit gamma	6	6	39.3	191080000	201560000	290130000	325300000	264850000	271380000	198610000	214160000	219460000	371690000	321420000	364930000	294670000	191340000	278050000	490720000	573520000	571770000	547600000	276770000	433010000	302160000	282230000	236640000	671680000	547570000	442330000	2.41837e+08	3.84234e+08	4.15554e+08	1.58882	1.71833	DHF - control; SHF - control	0.011809	0.032136	1.9278
ALDH7A1	E2RQ9			8	8	21.3	92394000	96874000	100630000	138060000	64757000	126560000	76716000	84832000	97888000	231790000	150370000	258430000	282060000	245510000	261520000	82185000	65995000	96804000	126440000	89382000	111050000	92343000	80505000	84225000	115620000	136680000	108590000	9.76346e+07	1.86074e+08	1.04982e+08	1.90582	1.07525	SHF - control; SHF - DHF	0.0025926	0.010759	2.5863
SLC25A12	E2RBI2	56	Calcium-binidng mitochondrial carrier	13	11	25.1	122310000	131150000	127910000	124700000	106170000	113540000	123510000	136920000	127240000	216140000	110080000	173350000	131420000	125620000	136880000	189670000	166800000	197960000	169180000	190860000	198920000	182910000	180970000	159620000	141550000	194530000	212800000	1.23717e+08	160880000	181260000	1.30039	1.46512	DHF - control; SHF - control	0.0002288	0.0016276	3.6406
PGM1	F1PUL4	32	Phosphoglucomutase-like protein 1	11	11	25.2	184960000	162110000	160040000	303310000	272940000	298540000	153830000	161360000	163460000	358130000	298310000	272790000	390930000	392360000	397210000	235540000	189740000	232880000	134370000	131720000	137340000	128820000	125380000	121070000	214040000	258970000	246650000	2.06728e+08	3.07543e+08	1.66484e+08	1.48767	0.805332	SHF - control; SHF - DHF	0.00055951	0.0030959	3.2522
SDHB	Q0QEY4	5	Succinate dehydrogenase	9	9	45.6	135730000	121940000	112420000	135190000	101250000	107400000	96276000	98270000	94282000	286950000	269520000	239270000	197070000	213970000	156470000	92983000	119520000	93647000	129120000	176820000	152500000	112400000	139680000	124380000	128990000	187160000	160310000	1.11418e+08	1.85489e+08	1.45707e+08	1.66481	1.30775	SHF - control	0.0084068	0.025373	2.0754
NDUFV1	E2R514	37	NADH dehydrogenase [ubiquinone] flavoprotein 1, mitochondrial	12	12	39	1370800000	1164700000	1047000000	874650000	777550000	771070000	986540000	1234300000	1099200000	380040000	926220000	893540000	817150000	617780000	730410000	1029400000	720650000	753670000	990790000	1422900000	1598500000	1347100000	1108400000	1120700000	1583500000	1728400000	1317300000	1.0362e+09	7.63207e+08	1357510000	0.736543	1.31008	DHF - control; control - SHF; DHF - SHF	2.63e-05	0.00054541	4.5803
ETFDH	F6V7P2	12	Electron transfer flavoprotein-ubiquinone oxidoreductase, mitochondrial	14	14	30.8	982770000	832300000	912320000	655130000	616420000	626220000	1045300000	1049600000	944130000	313060000	1131200000	532550000	650830000	660020000	448470000	512050000	408400000	378730000	1272900000	1038100000	1206700000	700230000	758230000	794820000	405480000	462810000	494160000	8.51577e+08	5.59479e+08	7.92603e+08	0.656992	0.930748
CS	F1PV92	1	Citrase synthase	9	9	30.3	143210000	166400000	141780000	129220000	208330000	96227000	207150000	40784000	104090000	353840000	256970000	308240000	282190000	310480000	201700000	1292500000	1273000000	1196300000	53815000	290810000	203030000	57280000	280200000	225220000	19206000	23975000	23997000	1.37466e+08	6.08358e+08	130837000	4.42553	0.951779	SHF - control; SHF - DHF	0.0021861	0.0095497	2.6603
CKMT2	E2RQ77	58	Creatine Kinase, mitochondria	13	11	41.8	955020000	987330000	915530000	787470000	822490000	798320000	930020000	795470000	794080000	1080100000	1174200000	995800000	897540000	1109500000	702670000	1698700000	1397400000	1540200000	1247200000	1208700000	1224100000	899150000	996010000	1042500000	1305500000	1023600000	1024800000	8.65081e+08	1.17735e+09	1.10795e+09	1.36097	1.28075	DHF - control; SHF - control	0.0091532	0.027133	2.0384
SLC29A1	E2RLS3			16	10	29.6	563360000	499930000	521790000	469060000	526550000	579600000	499490000	513200000	529150000	560190000	454140000	760800000	632210000	576550000	555570000	830200000	847250000	961750000	614240000	744080000	826830000	632790000	737850000	632850000	546150000	532520000	554910000	5.22459e+08	6.86518e+08	6.46913e+08	1.31401	1.23821	DHF - control; SHF - control	0.016259	0.039692	1.7889
AHNAK	J9P969			30	30	19.2	104180000	105560000	114440000	45268000	60090000	57060000	81964000	88855000	90315000	241180000	211180000	281460000	50943000	76332000	120280000	135190000	178260000	128240000	155120000	140010000	132590000	144170000	134040000	139020000	189940000	93098000	198270000	8.30813e+07	1.58118e+08	147362000	1.90318	1.77371	DHF - control; SHF - control	0.0075445	0.023365	2.1224
PGK1	E2RRC9	27	Phosphoglycerate kinase	14	14	45.6	649790000	561270000	559130000	455590000	471870000	456060000	584760000	572060000	541920000	782330000	582490000	823010000	535780000	603510000	655090000	1587600000	1162800000	1312900000	820760000	794290000	749230000	716410000	826170000	811790000	948010000	911030000	909830000	5.39161e+08	8.93946e+08	8.31947e+08	1.65803	1.54304	DHF - control; SHF - control	0.0055992	0.018969	2.2519
MYL3	E2R8F7			18	17	75.2	22275000000	23723000000	22702000000	17017000000	17136000000	15693000000	24307000000	23250000000	20300000000	20864000000	22036000000	19731000000	15304000000	14208000000	12395000000	12489000000	15740000000	9855200000	25112000000	23702000000	21538000000	21860000000	19483000000	22085000000	20633000000	17706000000	22090000000	2.07114e+10	1.58469e+10	2.15788e+10	0.765128	1.04188	control - SHF; DHF - SHF	0.0024926	0.010609	2.6034
SORBS1	F1PAY7			15	15	16.9	87169000	110190000	121880000	156820000	180410000	174880000	95416000	73128000	92915000	156480000	73643000	111230000	289790000	198830000	179060000	323520000	250060000	287670000	30993000	37509000	28271000	46536000	27805000	29816000	42125000	64923000	64443000	1.21423e+08	2.07809e+08	4.13801e+07	1.71145	0.340793	control - DHF; SHF - control; SHF - DHF	6.82e-06	0.00018863	5.1663
SLC25A11	E2R578	55	Mitochondrial 2-oxoglutarate/malate carrier	8	8	34.4	39822000	41934000	42586000	70639000	67702000	74090000	16334000	27340000	32669000	92328000	79595000	99331000	122730000	69103000	83106000	463510000	454810000	274800000	20535000	25302000	40384000	173370000	150400000	96832000	100540000	55366000	88632000	4.59018e+07	193257000	8.34846e+07	4.21023	1.81877	SHF - control; SHF - DHF	0.012406	0.033216	1.9064
PGM5	F1PBZ5	34	Phosphoglucomutase-like protein 5	9	9	19	83483000	63950000	37019000	63598000	63767000	69306000	43757000	52799000	68977000	156060000	83080000	131130000	100880000	99048000	111410000	53474000	54787000	58736000	60640000	64180000	61374000	60141000	60767000	60129000	73871000	25595000	34058000	6.07396e+07	9.42894e+07	5.56394e+07	1.55236	0.916033	SHF - control; SHF - DHF	0.0040831	0.016138	2.389
MDH2	F1PYG8	7	Malate dehydrogenase	18	10	65.7	5843200000	6091300000	6415800000	7443200000	7548100000	7774200000	7506400000	7238500000	6887900000	8202200000	6364500000	7966500000	8476000000	8847700000	8299100000	7119600000	7559300000	7990200000	8469300000	9301400000	8031500000	6365100000	7660900000	7303100000	10847000000	10663000000	10248000000	6.97207e+09	7.86946e+09	8.76548e+09	1.12871	1.25723	DHF - control	0.0073982	0.023365	2.1309
VDAC2	E2R948	52	VDAC2	14	14	63.9	1250000000	1223000000	1158900000	887580000	626290000	694980000	1539500000	1329000000	1272200000	1089800000	1207400000	1585200000	1273600000	1430300000	1154900000	2110000000	2025900000	2132400000	2379500000	1753300000	1529600000	1575500000	1538800000	1381800000	1649200000	1574900000	1689000000	1109050000	1.55661e+09	1.67462e+09	1.40355	1.50996	DHF - control; SHF - control	0.0047625	0.017601	2.3222
HSP90B1	F1P8N6			9	8	15.3	227410000	212320000	206980000	202830000	188360000	253810000	204060000	166030000	181170000	229655000	269060000	190250000	224830000	201660000	223790000	286360000	283470000	276700000	180110000	189180000	171040000	215820000	246910000	189360000	286010000	257170000	260360000	2.04774e+08	2.42864e+08	2.21773e+08	1.18601	1.08301
GSTK1	J9NRV1	61	Glutathione S-transferase kappa 1	6	6	34.1	241080000	212840000	174370000	233230000	198590000	247930000	301920000	232480000	240970000	205080000	160100000	169900000	451990000	424990000	344090000	416600000	469720000	495920000	240480000	226990000	234270000	177240000	226600000	169680000	208660000	316620000	245100000	231490000	348710000	2.27293e+08	1.50637	0.981871	SHF - control; SHF - DHF	0.0076007	0.023365	2.1191
CYB5R3	J9P2E3	17	NADH-cytochrome b5 reductase 3	6	6	25.3	199780000	190980000	200420000	179970000	202860000	210550000	235940000	208230000	210540000	303240000	184300000	260240000	244210000	233850000	223490000	489140000	245490000	338160000	296090000	280160000	216970000	272940000	254670000	219850000	319030000	306330000	297400000	2.04363e+08	2.80236e+08	2.73716e+08	1.37126	1.33936	DHF - control; SHF - control	0.016185	0.039692	1.7909
ALDH6A1	J9P2I9			11	11	31	100160000	103520000	96758000	200530000	178330000	211190000	96801000	81462000	103930000	111790000	70988000	121010000	245780000	226190000	242480000	320080000	329400000	291950000	70574000	70606000	89018000	97875000	103220000	106270000	110030000	144450000	120540000	1.30298e+08	2.17741e+08	1.01398e+08	1.6711	0.778202	SHF - control; SHF - DHF	0.0019806	0.0091327	2.7032
PDHA1	E2RL90	30	Pyruvate dehydrogenase E1 component subunit alpha	14	14	38.7	302350000	354100000	334240000	299500000	269920000	260990000	480610000	400890000	450450000	425400000	362340000	429750000	378070000	497150000	423210000	387510000	450120000	442180000	483900000	458330000	484840000	342340000	373460000	410530000	653170000	643130000	624630000	3.50339e+08	4.21748e+08	4.97148e+08	1.20383	1.41905	DHF - control	0.0048172	0.017601	2.3172
SYNPO2L	E2RIZ8			15	15	37.3	203970000	178680000	205710000	284980000	317240000	384270000	180890000	182130000	188260000	398940000	299280000	498680000	388510000	345130000	404930000	198570000	210940000	244420000	273010000	206800000	226030000	138200000	167360000	166540000	209200000	274110000	284960000	2.36237e+08	3.32156e+08	2.16246e+08	1.40603	0.915377	SHF - control; SHF - DHF	0.010348	0.029616	1.9852
CAST	F1PX12			8	8	21	34664000	37662000	42907000	28730000	28939000	35899000	26425000	19942000	31580000	58546000	51729000	44912000	37829000	27144000	43978000	40652000	37766000	27956000	26229000	30264000	29712000	20792000	20462000	20524000	28683000	51715000	32938000	3.18609e+07	41168000	2.90354e+07	1.29212	0.911319	SHF - control; SHF - DHF	0.022588	0.053226	1.6461
SORBS2	E2RDW			16	16	18.7	540170000	464400000	495490000	501980000	518870000	522780000	975340000	639170000	596320000	1714000000	1306300000	1544000000	755270000	748880000	1091500000	471890000	584310000	430090000	833980000	786440000	811770000	653580000	611530000	524970000	565940000	649050000	670720000	5.83836e+08	9.60693e+08	6.78664e+08	1.64549	1.16242	SHF - control	0.032111	0.071072	1.4934
UQCRC2	E2RHL0	47	Cytochrome b-c1 complex subunit 2, mitochondrial	11	11	39.5	474800000	814050000	529950000	1160600000	1301000000	1370900000	432990000	466430000	215540000	876350000	873150000	1019600000	909290000	1581500000	1368000000	982580000	1262000000	1255900000	51099000	533260000	96773000	875070000	796100000	605990000	26391000	38278000	25484000	7.51807e+08	1.12537e+09	3.38716e+08	1.49689	0.450536	control - DHF; SHF - control; SHF - DHF	0.00037114	0.0022003	3.4305
HADH	F6XHT8	14	3-hydroxyacyl-CoA dehydrogenase type-2	9	9	47.4	342380000	270270000	290550000	150100000	185730000	157080000	461240000	273940000	278380000	692480000	616140000	775150000	223050000	216370000	220330000	478650000	391040000	381710000	766030000	839240000	771700000	529500000	535660000	442080000	682280000	640400000	627890000	2.67741e+08	443880000	6.48309e+08	1.65787	2.4214	DHF - control; SHF - control; DHF - SHF	0.0001082	0.001185	3.9658
LDH	J9P9V0	31	Lactate dehydrogenase	4	4	36.3	722120000	659880000	640160000	618990000	775080000	578840000	770240000	467110000	631840000	864970000	264980000	396620000	600480000	616110000	567250000	520860000	37812000	41156000	1053900000	715240000	506490000	579230000	490690000	482760000	792530000	433510000	490210000	6.51584e+08	4.34471e+08	6.16062e+08	0.666791	0.945483
SRL	J9P0U			15	15	37	278150000	297450000	265970000	196770000	228240000	205280000	341940000	180630000	275460000	439800000	345960000	313930000	188050000	251150000	208150000	972500000	1120300000	797200000	320280000	308610000	279070000	301670000	164570000	265880000	438160000	305590000	284900000	252210000	5.15227e+08	2.96526e+08	2.04285	1.17571	SHF - control; SHF - DHF	0.030975	0.069484	1.509
XIRP1	J9P0Y8			14	14	21.6	22459000	19193000	26320000	28151000	34817000	29530000	28846000	31635000	34974000	52555000	32746000	42921000	32769000	28310000	40821000	27999000	28567000	33152000	41745000	40484000	33980000	31782000	35900000	23421000	30277000	47194000	38724000	2.84361e+07	3.55378e+07	3.59452e+07	1.24974	1.26407
HIBADH	F1PYB6			8	8	36	444330000	441670000	195210000	815400000	757210000	1107900000	551110000	511360000	460960000	333830000	135350000	174210000	692990000	535310000	534930000	361030000	222770000	110280000	552630000	817770000	744010000	504380000	207250000	403150000	623340000	312240000	399030000	5.87239e+08	3.44522e+08	5.07089e+08	0.586682	0.863514
PDHX	E2RM20			13	13	39.1	81404000	97280000	99319000	59839000	62416000	61866000	63273000	62111000	48514000	247750000	159070000	202240000	90184000	54406000	73776000	74654000	87368000	87381000	109350000	68904000	82362000	105040000	92902000	87515000	78352000	79909000	67070000	7.06691e+07	1.19648e+08	8.57116e+07	1.69307	1.21286
PEBP1	Q3YIX4	18	Phosphatidylethanolamine-binding protein 1	7	7	48.7	727980000	811460000	665270000	699140000	602160000	629220000	419700000	387480000	371930000	551010000	284390000	537140000	923030000	861330000	921600000	1115400000	1170100000	1206900000	523510000	411860000	416950000	486270000	420320000	456780000	583790000	561580000	582320000	5.90482e+08	8.41211e+08	4.93709e+08	1.42462	0.836111	SHF - control; SHF - DHF	0.0054234	0.018756	2.2657
FH	E2RGR9	6	Fumarase	12	12	33.3	1068200000	1080900000	1144700000	881820000	826650000	832370000	1113900000	1094600000	1105400000	1469600000	1110500000	1086500000	873920000	1009100000	1061800000	1524500000	1310200000	1292400000	1178100000	1601200000	1555500000	1116900000	1231700000	1117600000	1617500000	1290400000	1232400000	1.0165e+09	1.19317e+09	1.32681e+09	1.1738	1.30527	DHF - control	0.0071876	0.023365	2.1434
IDH3A	E2RHM4			12	12	36.3	464690000	447660000	426640000	522140000	438410000	543980000	678500000	505650000	538530000	1261000000	943240000	718080000	634700000	797530000	634930000	414470000	481510000	406970000	565320000	733690000	656110000	440240000	359800000	397030000	681450000	614170000	787200000	5.07356e+08	6.99159e+08	5.81668e+08	1.37805	1.14647
UQCRC1	E2RSI5			15	14	39.7	702480000	861690000	878090000	1138500000	1005800000	1238700000	715450000	823080000	792230000	920270000	614890000	859370000	898740000	1170400000	1003200000	3729300000	3942700000	3577300000	1219200000	1018000000	1110600000	660040000	671310000	750530000	1240100000	1310800000	1461700000	9.06224e+08	1.85735e+09	1.04914e+09	2.04955	1.15771
NDUFB4	F1PXL3	40	NADH dehydrogenase (ubiquinone) 1 beta subcomplex, 4	3	3	35.9	174100000	149780000	79564000	103710000	102070000	113200000	93380000	100630000	86130000	84268500	82703000	85834000	170460000	132350000	203640000	209360000	214070000	220110000	138830000	134160000	143500000	49424000	45204000	45322000	174890000	166910000	177560000	111396000	1.55866e+08	1.19533e+08	1.39921	1.07305
NDUFB9	F1PKB6	35	NADH dehydrogenase [ubiquinone] 1 beta subcomplex subunit 9	7	7	45.3	264470000	188620000	200740000	235010000	193270000	201290000	189390000	197080000	268590000	404190000	213720000	384730000	242230000	425010000	199220000	237890000	195230000	223810000	132260000	151070000	147930000	127670000	173110000	115930000	116190000	110760000	133400000	2.15384e+08	280670000	1.34258e+08	1.30311	0.62334	control - DHF; SHF - control; SHF - DHF	9.61e-05	0.001185	4.0171
CPT1B	E2RQ92	8	CPT1B	6	6	10.1	34914000	40691000	32640000	79973000	70043000	74300000	77692000	51515000	38492000	110330000	130165000	150000000	40262000	48438000	40721000	68371000	85407000	81162000	42832000	36629000	39192000	43052000	43795000	45233000	21765000	24536000	36583000	5.55844e+07	8.38729e+07	3.70686e+07	1.50893	0.666887	SHF - control; SHF - DHF	0.0031121	0.0126	2.5069
HSD17B10	E2R9F5			6	6	41.4	274250000	233550000	289040000	239250000	261620000	242360000	296870000	199790000	192580000	546250000	803510000	723270000	312620000	703160000	288570000	130680000	146030000	150690000	371480000	377620000	256670000	268630000	286660000	255590000	207980000	235590000	195930000	2.47701e+08	4.22753e+08	2.72906e+08	1.70671	1.10175
NDUFS3	F1P9Y3	39	NADH dehydrogenase [ubiquinone] iron-sulfur protein 3, mitochondrial	7	7	31.2	245420000	249480000	249480000	224450000	219840000	278560000	314230000	252630000	261940000	275730000	295860000	255600000	217060000	211690000	269640000	530760000	596310000	536980000	315040000	366760000	342400000	301630000	223820000	279760000	309230000	319890000	296250000	2.55114e+08	3.54403e+08	3.06087e+08	1.38919	1.1998
NDUFB10	E2QWY5	41	NADH dehydrogenase (ubiquinone) 1 beta subcomplex, 10	6	6	43.8	815370000	801090000	876520000	447140000	485460000	489630000	628220000	1170700000	842480000	689400000	659490000	746640000	536430000	696530000	584570000	395440000	306300000	183160000	760400000	858510000	886250000	832030000	826400000	732630000	753320000	695020000	814350000	7.28512e+08	5.33107e+08	7.95434e+08	0.731774	1.09186	control - SHF; DHF - SHF	0.014383	0.03754	1.8422
IFFO2	J9P2L3			9	9	24.8	232690000	214440000	251100000	487840000	547490000	499510000	237680000	251930000	193310000	355870000	302650000	330810000	550710000	1081200000	536580000	428440000	431520000	450940000	431550000	394980000	342720000	441610000	382490000	482160000	474300000	462940000	433020000	3.23999e+08	4.96524e+08	4.27308e+08	1.53249	1.31886
AGL	F1PBL3	33	Glycogen debranching enzyme	17	17	18.5	105340000	108800000	121830000	141390000	108140000	127030000	198920000	135540000	156490000	143570000	83873000	145060000	141330000	179910000	134500000	376670000	287210000	269590000	229550000	264160000	236890000	210180000	180230000	213170000	128740000	205080000	213600000	133720000	1.95746e+08	2.09067e+08	1.46385	1.56347	DHF - control; SHF - control	0.034639	0.075659	1.4604
CYC1	E2REM0			8	8	27.1	250390000	173480000	234070000	287240000	238570000	321110000	383510000	369080000	341540000	80866000	204160000	142513000	362760000	238210000	547040000	1503200000	1529800000	1550800000	471160000	485740000	350290000	254160000	279370000	250740000	278720000	419760000	315750000	2.88777e+08	6.84372e+08	3.45077e+08	2.3699	1.19496
FGB	F1PGS2			11	11	35	687740000	692310000	634820000	1164100000	1227900000	1339800000	357230000	403030000	260430000	554990000	483630000	665220000	248450000	208320000	206860000	625440000	727380000	591950000	1168900000	1251800000	1372400000	1112800000	978870000	686880000	94611000	100620000	84871000	7.51929e+08	4.79138e+08	7.61306e+08	0.637212	1.01247
ATP1A1	J9NZA9			16	9	22	749030000	919130000	909450000	737530000	670760000	707800000	351540000	455440000	469430000	422240000	533200000	219930000	795430000	644340000	932660000	211350000	83862000	202720000	596810000	380140000	551210000	667750000	358930000	331750000	451040000	525490000	520520000	6.63346e+08	4.49526e+08	4.87071e+08	0.677665	0.734265
PDLIM1	J9NXY7			8	8	42	507890000	503600000	523210000	463000000	430160000	369840000	457420000	496400000	516730000	666170000	607690000	541770000	688060000	425040000	379630000	445010000	617870000	541730000	399070000	413460000	389390000	343370000	339850000	347550000	256820000	296410000	487060000	474250000	5.45886e+08	3.63664e+08	1.15105	0.76682	control - DHF; SHF - DHF	0.00025575	0.0016982	3.5922
HSPB1	F1PYE3			12	12	67	543040000	633390000	643720000	297110000	406260000	515480000	541940000	530610000	620530000	464390000	556630000	571800000	311560000	525100000	481600000	1848200000	1688700000	1797000000	672210000	814060000	652620000	458720000	634520000	689900000	341990000	1101200000	1410200000	5.25787e+08	9.16109e+08	7.52824e+08	1.74236	1.43181
SUCLA2	F1PPC7	4	Succinyl-CoA synthase	11	11	38	1727300000	1632200000	1646200000	1324000000	1440900000	1296900000	1818200000	1663400000	1735500000	2471000000	2248900000	2902600000	1761400000	1619300000	2396900000	1204500000	1187500000	1611800000	1585400000	1791600000	1900500000	1387800000	1645400000	1535900000	1624200000	1693600000	1673200000	1.58718e+09	1.93377e+09	1.64862e+09	1.21837	1.03871
PCCB	F1PTU4			6	6	18.1	33909000	66069000	31357000	21581000	27413000	55519000	35065000	31058000	40238000	31006000	25425000	29667000	19523000	15649000	19240000	37066000	36476000	43713000	36192000	33472000	45236000	42596000	40621000	49314000	23767000	24348000	33909000	3.80232e+07	2.86406e+07	3.66061e+07	0.753239	0.96273
GPI	E2R2C3	22	Glucose-6-phosphate isomerase	14	14	34.2	402570000	400960000	367330000	255720000	246590000	203470000	382420000	332070000	289280000	705240000	547430000	606600000	305980000	285120000	259990000	402030000	319030000	323700000	229080000	230600000	199550000	318580000	259090000	240660000	283610000	279210000	253170000	3.20046e+08	4.17236e+08	2.54839e+08	1.30368	0.796258	SHF - DHF	0.010865	0.03057	1.964
SVIL	F1P6G1			8	8	6.4	22506000	16857000	30589000	53826000	49835000	56586000	23817000	21932000	24055000	59401000	88994000	80068000	46970000	26296000	58667000	28077000	28022000	24242000	20404000	26958000	16997000	12316000	14774000	13918000	35166000	31697000	35002000	3.33337e+07	4.89708e+07	2.30258e+07	1.46911	0.690766	SHF - DHF	0.01553	0.03906	1.8088
ETFA	E2RAE2			12	12	51.7	671780000	894610000	1042800000	1496500000	1343100000	1324600000	959380000	988280000	992800000	568050000	287690000	397720000	1505300000	1267200000	1495100000	385190000	576240000	571720000	1712900000	1744100000	1488200000	1182900000	975520000	1118900000	1496800000	1008700000	1039000000	1.07932e+09	7.83801e+08	1.30745e+09	0.726201	1.21137	DHF - SHF	0.020235	0.048681	1.6939
GAPDH	F1PTZ9	26	Glyceraldehyde-3-phosphate dehydrogenase	11	11	48.5	3027200000	5137700000	5041300000	3512500000	3013300000	2458900000	6172800000	3861000000	4983000000	5669500000	6367200000	4583800000	2824700000	2987900000	2165100000	8619300000	9407000000	8591900000	6939700000	4762500000	5959100000	6132000000	5046200000	5342700000	6456900000	6198500000	6874900000	4.13419e+09	5.69071e+09	5.96806e+09	1.3765	1.44359
VIM	F1PLS4			22	16	49.8	706840000	784980000	861980000	1046500000	782340000	789820000	780450000	913630000	830670000	1798100000	1016000000	1157000000	922130000	1097700000	968430000	657840000	949960000	592770000	1012000000	1348600000	1311300000	1413100000	1443800000	1250300000	1975600000	2203700000	2090100000	8.33023e+08	1017770000	1.56094e+09	1.22178	1.87383	DHF - control; DHF - SHF	0.00017743	0.0014026	3.751
APOA1	F1PDJ5			15	14	56.4	1114300000	1142800000	1005600000	680470000	639050000	782890000	509930000	592690000	518850000	2263500000	2079000000	2036600000	393890000	314410000	250960000	1217600000	1100700000	1120600000	706960000	600970000	632690000	858210000	822090000	783000000	457090000	441690000	353880000	7.76287e+08	1.19747e+09	6.28509e+08	1.54257	0.809635
PTRF	J9P923			8	8	25.4	213050000	196870000	184790000	296470000	448100000	323780000	335970000	217300000	265460000	42828000	290630000	215020000	287660000	237600000	245470000	1260200000	912550000	989840000	395030000	371690000	309060000	294420000	283390000	316840000	343400000	358440000	296500000	2.75754e+08	4.97978e+08	3.29863e+08	1.80587	1.19622
GPD1L	F1PQR9			7	7	31.1	408580000	407420000	415470000	548000000	448840000	542440000	525950000	577400000	609680000	741530000	494700000	343950000	568080000	452640000	495600000	102250000	70695000	88933000	1087700000	586860000	523770000	481200000	343400000	398320000	631390000	429870000	423850000	4.98198e+08	3.73153e+08	5.45151e+08	0.749006	1.09425
TUBB4B	L7N0I7			14	1	45.8	371100000	408180000	455590000	334500000	277000000	463650000	347100000	411470000	397230000	640830000	563600000	627350000	282520000	321680000	264230000	472190000	529840000	457850000	362650000	455410000	448740000	443910000	443750000	392290000	451540000	713600000	620440000	3.85091e+08	4.62232e+08	481370000	1.20032	1.25002
FLNA	F1PWW0			19	16	11.2	137510000	114230000	123470000	239110000	256840000	268320000	297640000	260120000	262670000	268160000	380830000	415720000	166120000	237210000	163010000	321130000	187780000	348030000	222510000	181250000	195280000	282660000	294950000	342750000	263840000	256940000	274170000	2.17768e+08	2.76443e+08	257150000	1.26944	1.18085
DLST	E2R0H0			8	8	25.7	152720000	168390000	167390000	248320000	218680000	206010000	267830000	163170000	173670000	125050000	156120000	110240000	242280000	372530000	326050000	293410000	285570000	306660000	268210000	188780000	174910000	254030000	220600000	230870000	235700000	255960000	229550000	1.96242e+08	2.46434e+08	2.28734e+08	1.25577	1.16557
GLUD1	F1Q2N5			13	3	36.1	235510000	236380000	316520000	159690000	153700000	132580000	346090000	216350000	235230000	268830000	189600000	160880000	203050000	184280000	154410000	629350000	602020000	642410000	351700000	269650000	228020000	299870000	305740000	338190000	184210000	185110000	204590000	2.25783e+08	3.37203e+08	2.63009e+08	1.49348	1.16487
PFKM	P52784	23	Phosphofructokinase	15	14	28.5	204770000	183220000	143740000	176880000	173150000	164860000	189040000	146780000	140190000	201490000	95902000	172030000	147160000	127040000	134750000	401000000	405720000	430680000	233150000	206770000	196810000	142260000	207630000	176510000	249970000	223450000	262220000	1.69181e+08	2.35086e+08	2.10974e+08	1.38955	1.24703
SYNM	E2R151			11	11	11	112350000	89495000	91591000	118890000	118880000	118310000	66144000	70208000	79274000	138620000	114880000	131380000	167060000	145670000	245280000	56959000	50126000	85048000	104760000	101770000	93931000	57450000	53239000	145900000	90228000	95326000	114130000	9.61269e+07	1.26114e+08	9.51927e+07	1.31195	0.990281
PLIN4	J9JHP1	19	Perilipin-4	9	9	27.3	62191000	64225000	57017000	54571000	56274000	47741000	55114000	55372000	50589000	23402000	21100000	25301000	60011000	30057000	61757000	63446000	50591000	77334000	99653000	105380000	103280000	56423000	57354000	56765000	98709000	62375000	73245000	5.58993e+07	4.58888e+07	7.92427e+07	0.820918	1.4176	DHF - control; DHF - SHF	0.0018578	0.0091327	2.731
FHL1	E2R1Z0			6	6	22	136480000	149960000	162530000	187860000	202550000	184840000	221840000	329760000	307360000	414560000	327990000	324200000	333170000	380020000	470290000	100280000	98110000	99201000	216560000	276080000	280080000	104480000	116630000	124020000	167410000	179610000	164810000	2.09242e+08	2.83091e+08	1.81076e+08	1.35294	0.865387
LOC100855541	J9P621			7	7	40.4	1241800000	704140000	1540800000	640230000	467320000	446820000	948380000	1100200000	971110000	1468800000	871820000	1464500000	869350000	555740000	750780000	1191500000	6111400000	1982000000	1085100000	1350800000	981810000	1118200000	1452600000	1374300000	1176700000	1758000000	2073800000	8.95644e+08	1696210000	1374590000	1.89384	1.53475
UQCRB	F1PLP2			7	7	42.5	676170000	605130000	932680000	621410000	655410000	682360000	929370000	837520000	881960000	1939600000	1368100000	3194400000	656520000	1140000000	855950000	490660000	472380000	456200000	885770000	956110000	1107800000	925130000	787340000	839040000	577150000	615270000	654820000	7.58001e+08	1.17487e+09	8.16492e+08	1.54996	1.07716
HSPA1	Q7YQC6			10	4	23.4	279100000	199870000	220390000	83373000	52776000	79260000	156170000	157860000	175130000	262100000	248830000	286250000	189430000	145310000	186750000	155900000	152060000	147850000	206320000	204700000	197600000	131480000	119180000	135300000	91102000	137200000	149980000	1.55992e+08	1.97164e+08	1.5254e+08	1.26394	0.977871
ENO1	F1PCH3	29	Enolase	10	6	34.3	576650000	566010000	726190000	732720000	571650000	586120000	719860000	715570000	744550000	896370000	589390000	804590000	558350000	578010000	551280000	356680000	370050000	444140000	810380000	727940000	694550000	611840000	729140000	718860000	814250000	1026100000	956670000	6.59924e+08	5.72096e+08	7.87748e+08	0.866911	1.19369	DHF - SHF	0.010149	0.029556	1.9936
FGA	F1PBL4			7	7	12.9	207340000	195780000	179140000	655860000	593470000	694470000	130220000	131520000	131930000	244400000	310120000	381160000	88991000	85841000	110360000	92590000	131010000	380840000	537730000	367750000	369740000	250340000	220770000	242400000	61723000	67411000	51501000	3.24414e+08	2.02812e+08	2.41041e+08	0.625165	0.743002
MYL2	Q8WN71			16	16	89.2	5897200000	5425000000	4724500000	2986900000	3191500000	2902500000	4196600000	4455700000	4440800000	6124200000	5005800000	5575500000	3440300000	3761800000	2552500000	7679300000	6359400000	5273500000	4296800000	5200500000	5010500000	5777600000	4859900000	5394400000	4968500000	4634300000	4036500000	4.24674e+09	5.08581e+09	4.90878e+09	1.19758	1.15589
ZYX	F1P7F8			4	4	16.7	15295000	12104000	13699500	22137000	26970000	26606000	15859000	16287000	11593000	40072000	28495000	31668000	27578000	34257000	29661000	7547900	7412900	8541100	36990000	3542400	38471000	19872500	18223000	21522000	44155000	38464000	55966000	1.78389e+07	2.39148e+07	3.08007e+07	1.34059	1.7266
SLC25A4	E2R685			13	8	49.2	2079400000	2502500000	2603100000	2114200000	2155700000	2309600000	2930900000	2589300000	2815800000	4439200000	3320900000	4532800000	1218900000	1835300000	996590000	3503300000	4293100000	3493200000	2726100000	3015400000	2689500000	2744600000	2689400000	2703900000	1447800000	3516000000	1127400000	2.45561e+09	3.07037e+09	2.51779e+09	1.25035	1.02532
PLG	F1Q421			12	11	28	41804000	19252000	18505000	103100000	107180000	121250000	30529000	13373000	18794000	29426500	13103000	45750000	30348000	31253000	33815000	33080000	36698000	43600000	93800000	81778000	50944000	33869000	47976000	31428000	36964000	42727000	33936000	52643000	3.30082e+07	5.03802e+07	0.627019	0.957017
HSDL2	F1Q3R2			13	13	35.9	684430000	558040000	430910000	258930000	225800000	197920000	544700000	538700000	422520000	825840000	636440000	854510000	420670000	396680000	497560000	404330000	431370000	364370000	534940000	507230000	464450000	275130000	349980000	340320000	617660000	601140000	540620000	4.29106e+08	5.36863e+08	4.70163e+08	1.25112	1.09568
IDH3B	F1PTM3			11	11	43.1	490440000	458640000	495480000	335450000	445020000	419820000	556590000	563790000	509290000	450420000	1790200000	2012300000	325690000	858130000	356930000	326950000	339850000	363310000	591730000	621790000	644830000	512300000	314800000	499030000	280820000	349070000	413280000	4.74947e+08	7.58198e+08	4.69739e+08	1.59639	0.989035
COX2	H8Y2X7	50	Cytochrome c oxidase subunit 2	4	4	22.3	226410000	61602000	325240000	132490000	148110000	89438000	288370000	225630000	300070000	326650000	254990000	170670000	121320000	84900000	93970000	506730000	512850000	505320000	520840000	328440000	384050000	245420000	322120000	324630000	639400000	547200000	380120000	1.99707e+08	2.86378e+08	4.10247e+08	1.43399	2.05425	DHF - control	0.014473	0.03754	1.8394
HNRNPK	E2RA50			7	7	21.9	66825000	53149000	49319000	77529000	43823000	75217000	48218000	71813000	61494000	76066000	76281000	64982000	67953000	37381000	34158000	111710000	114640000	78026000	85166000	82638000	84227000	99978000	87320000	90629000	143380000	136810000	180510000	6.08208e+07	7.34663e+07	1.10073e+08	1.20792	1.80979	DHF - control; DHF - SHF	0.0019399	0.0091327	2.7122
ETFB	E2QYD2	11	Electron transfer flavoprotein	8	8	25	343870000	343560000	364490000	316770000	425200000	381270000	255610000	244820000	227760000	282360000	508110000	308290000	326510000	301220000	425750000	374580000	364610000	354530000	477160000	390160000	398780000	363440000	387310000	425690000	343070000	419950000	492820000	3.22594e+08	3.60662e+08	4.10931e+08	1.11801	1.27383	DHF - control	0.022765	0.053226	1.6427
YWHAZ	F1PBL1			9	8	51.4	600560000	390610000	479460000	292040000	311410000	334630000	523330000	598430000	657680000	233530000	318090000	309540000	421140000	349700000	489620000	436350000	514790000	525580000	708550000	712580000	1015600000	534160000	205050000	187510000	224790000	1571400000	688780000	465350000	3.99816e+08	6.49824e+08	0.859172	1.39642
CPT2	F1Q154	9	CPT2	7	7	14	121640000	141490000	153410000	213820000	184210000	209430000	140850000	152070000	170540000	233240000	283670000	265320000	240730000	371120000	264470000	76918000	59310000	75314000	244570000	183010000	159520000	142780000	110130000	122590000	86618000	108040000	123960000	1.65273e+08	207788000	1.42358e+08	1.25724	0.861346
TNNT2	J9NVS0			16	16	55.5	1715700000	934710000	1213100000	738640000	670520000	860100000	1159600000	760760000	657720000	1385300000	1559000000	1466600000	500680000	895450000	992220000	1258000000	1067500000	1119500000	1012400000	1106100000	839940000	701870000	938150000	1313400000	1249500000	1022800000	1115500000	9.67872e+08	1138250000	1.0333e+09	1.17603	1.0676
PCMT1	E2R3G3			6	6	28.3	168890000	88002000	23702000	53907000	100070000	50078000	232070000	165510000	237380000	268040000	237070000	268680000	30513000	117150000	49085000	190440000	135900000	202550000	136610000	120860000	53325000	168250000	213790000	132200000	99856000	198510000	167570000	124401000	1.66603e+08	1.43441e+08	1.33924	1.15306
HP	P19006			8	8	29.5	28536000	27915000	31588000	2415700000	2752400000	2380800000	138680000	55262000	57104000	1182700000	1108200000	1154600000	13224000	76808000	6173800	41312000	77144000	67982000	1090500000	1065300000	1036600000	40107000	28534000	26490000	147250000	38613000	54412000	8.76443e+08	414238200	3.91978e+08	0.472636	0.447238
COL6A1	F1PFM6			11	11	16.7	76349000	83056000	76311000	48234000	49342000	50069000	101850000	99412000	80016000	190130000	155240000	162830000	74194000	158690000	75079000	16812000	18804000	30620000	181410000	102720000	108330000	220860000	197500000	203920000	286840000	260110000	215320000	7.38488e+07	9.80443e+07	1.97446e+08	1.32764	2.67365	DHF - control; DHF - SHF	0.00015295	0.0012969	3.8155
NDUFB7	E2QV28	42	NADH dehydrogenase (ubiquinone) 1 beta subcomplex, 7	6	6	55.5	121840000	118210000	120820000	171430000	148370000	157820000	88060000	87174000	94210000	36794000	85431000	67738000	224680000	210540000	217140000	147460000	165450000	177030000	259720000	60295000	70212000	168470000	148200000	142900000	233790000	114300000	107700000	1.23104e+08	1.48029e+08	1.45065e+08	1.20248	1.1784
LDHB	E2R761	31	L-lactate dehydrogenase	17	4	42.8	2521700000	2418500000	2407900000	2556800000	1648900000	2044600000	3049700000	2117100000	3414600000	2604900000	1273400000	2179400000	2642100000	2879900000	2366400000	3573600000	3612600000	3943400000	1991400000	2737300000	1860000000	3935400000	3416800000	2662900000	3316600000	3712100000	4421100000	2.46442e+09	2.78619e+09	3.11707e+09	1.13056	1.26483
PRKAR2A	E2RRD1			8	8	30.2	30533000	35412000	32676000	50060000	93280000	79249000	17332000	21181000	27609000	42051000	28039000	38309000	62224000	64508000	71414000	55790000	44005000	67208000	29094000	21658000	19637000	30707000	23779000	23566000	34175000	39770000	42243000	4.30369e+07	5.26164e+07	2.94032e+07	1.22259	0.68321	SHF - DHF	0.039211	0.08382	1.4066
ALDOA	F1PBT3	24	Fructose-bisphosphate aldolase	17	3	30.8	1742300000	1876200000	1871500000	2283900000	2055000000	2058300000	1567500000	1589500000	1833700000	1669200000	1446300000	1724300000	2306000000	1909000000	1888700000	2528000000	2674100000	2054600000	1010900000	1480300000	1469600000	1553000000	1570200000	1561900000	1624600000	1402000000	1532600000	1.87532e+09	2.02224e+09	1.46723e+09	1.07835	0.78239	control - DHF; SHF - DHF	0.0013785	0.0071509	2.8606
EEF2	F6XRY2			12	12	18.9	259800000	247710000	89734000	262280000	217170000	212890000	306230000	293110000	186120000	52081000	191110000	142530000	364530000	390040000	136100000	132610000	235340000	41610000	318000000	371310000	267180000	312500000	163090000	243770000	460670000	367230000	264070000	2.3056e+08	1.87328e+08	3.07536e+08	0.812489	1.33386	DHF - SHF	0.039385	0.08382	1.4047
CTSD	Q4LAL9			6	6	22.7	128230000	148790000	132920000	249340000	228610000	270180000	129990000	203280000	142080000	344020000	328700000	416060000	250070000	189730000	173440000	49694000	50912000	205340000	266550000	245190000	208610000	305830000	246180000	237960000	118850000	81838000	104020000	1.81491e+08	2.23107e+08	2.0167e+08	1.2293	1.11118
SDHA	F1Q1X9			18	18	38.8	1792200000	1785400000	2008500000	2548700000	2125000000	2379600000	1882800000	1060400000	1757800000	3005400000	2742800000	3245500000	2305800000	2064000000	2559000000	1252100000	1584700000	938060000	2396400000	2656800000	2156800000	1330400000	1549300000	1623900000	1258700000	1617700000	1538500000	1.92671e+09	2.1886e+09	1.79206e+09	1.13592	0.930111
KIF5B	E2QTN0			7	7	10.3	89856000	60651000	57282000	61992000	57249000	78088000	89051000	83900000	77784000	102750000	96980000	104020000	63469000	72818000	54120000	33884000	14815000	13813000	78239000	65283000	63600000	46229000	55297000	61427000	55991000	71767000	65776000	7.28726e+07	6.18521e+07	6.26232e+07	0.848771	0.859353
MAP4	F1PCZ5			13	13	18.7	138910000	154670000	188670000	97024000	129760000	125680000	107110000	125730000	192380000	69255000	128427500	187600000	79084000	183780000	141000000	219660000	186820000	237080000	185440000	149270000	188250000	200470000	140590000	168270000	331650000	240970000	313500000	1.39993e+08	1.5919e+08	2.13157e+08	1.13713	1.52263	DHF - control	0.027568	0.063558	1.5596
HBB	P60524			11	3	76	11584000000	11868000000	11181000000	12721000000	12388000000	12730000000	10167000000	9583600000	9740400000	13508000000	16107000000	19157000000	6319800000	7299000000	5014900000	7264300000	7196600000	7189700000	18691000000	20675000000	20649000000	13287000000	14482000000	13194000000	3509700000	3725300000	3891400000	1.13292e+10	9.89514e+09	1.2456e+10	0.873418	1.09946
MDH1	E2QV08			11	11	33.9	2461700000	1905900000	2278600000	1798100000	1451500000	1691900000	1722700000	1750600000	1572500000	2916600000	2923600000	2548300000	1646000000	1571900000	1608500000	1546100000	1659500000	1864500000	1769600000	1771100000	2114900000	1459200000	1533700000	1766500000	2620900000	2823400000	2466200000	1.84817e+09	2.03167e+09	2.03617e+09	1.09929	1.10172
HADHB	J9NZC6	15	3-ketoacyl-CoA thiolase	11	11	28.9	1309800000	1272000000	1241100000	1326300000	1224400000	795810000	1120800000	1156400000	1065700000	1360000000	1000400000	1321200000	1228800000	1641300000	1339700000	404510000	488220000	578240000	913790000	763770000	868610000	1109600000	1034000000	1032100000	827270000	594450000	658550000	1.16803e+09	1.04026e+09	8.66904e+08	0.89061	0.742191
ATP2A2	O46674			36	36	43.3	7682600000	6649300000	7006300000	5660000000	5127800000	5874400000	8038700000	8025800000	7940400000	6759000000	5416400000	6242700000	5877800000	6663700000	6433300000	6881300000	7142700000	7491300000	5499300000	6373500000	5789600000	6693700000	7514500000	7349200000	6829900000	6586200000	6259700000	6.88948e+09	6.54536e+09	6.54396e+09	0.950051	0.949848
NDUFA12	F1PWZ9	38	NADH dehydrogenase [ubiquinone] 1 alpha subcomplex subunit 12	4	4	30.3	191470000	165120000	225020000	336420000	354340000	352080000	192200000	152180000	243420000	203460000	109480000	156530000	333890000	288390000	298190000	385340000	349270000	389950000	109390000	120560000	134550000	168070000	173600000	222730000	19130000	130260000	117360000	2.45806e+08	2.79389e+08	132850000	1.13663	0.540468	control - DHF; SHF - DHF	0.0021788	0.0095497	2.6618
GJA1	J9P7X9			6	6	24.6	277570000	261070000	293270000	227960000	202310000	188290000	302590000	309630000	302110000	272050000	129430000	182840000	258020000	363060000	248070000	236690000	270210000	221070000	358030000	294400000	240180000	246540000	282650000	234160000	203840000	311560000	219790000	2.62756e+08	2.42382e+08	2.65683e+08	0.922463	1.01114
ANXA2	Q6TEQ7			18	18	55.5	514520000	524460000	454700000	886650000	454150000	473740000	676430000	639300000	766440000	216000000	845150000	435360000	700430000	786200000	1746800000	299010000	699820000	723440000	372390000	684410000	527950000	767690000	702720000	806980000	1550900000	1294400000	1320300000	5.98932e+08	7.16912e+08	8.91971e+08	1.19698	1.48927
ACADS	F1PZX6	13	Acyl-CoA dehydrogenase	8	8	30.8	159010000	221270000	229110000	215850000	273440000	231140000	63615000	59154000	84808000	283440000	176830000	221640000	383020000	373310000	359000000	29319000	51767000	36608000	213950000	326190000	280310000	194100000	154030000	158280000	189820000	193800000	182470000	1.70822e+08	2.1277e+08	2.10328e+08	1.24557	1.23127
HSPB6	F1PWM7			8	8	92	401380000	459920000	387910000	315815000	358770000	272860000	847590000	357140000	528730000	428450000	848440000	1144600000	450400000	716920000	183880000	329200000	316100000	302060000	1376600000	2469200000	2407500000	349200000	337630000	113660000	1816400000	1820900000	969100000	4.36679e+08	524450000	1.29558e+09	1.201	2.96688	DHF - control; DHF - SHF	0.0058234	0.019334	2.2348
HSPB7	F1Q2J6			3	3	22.2	27550000	18581000	14504000	53862000	26850000	37289000	33644000	14360000	4869900	14441000	31311000	15921000	17850000	33677000	36132000	8329000	18965000	18242000	9132100	31659000	5343000	10788000	26653000	7123400	18965000	16459000	12447000	2.57233e+07	21652000	1.53966e+07	0.841726	0.598547
PKP2	E2RHY0			18	18	30.4	673990000	538750000	598320000	654760000	592900000	639850000	514890000	563310000	594650000	592920000	607630000	838890000	623420000	750250000	274870000	480270000	391090000	425660000	584400000	584130000	493890000	487100000	507600000	485250000	335620000	328180000	493170000	5.96824e+08	5.53889e+08	4.77704e+08	0.92806	0.80041
VDAC1	F1PRZ1	53	VDAC1	15	15	65.4	1701000000	1557600000	1672100000	1663400000	1464100000	915330000	1850200000	1837300000	1793200000	1178300000	1158200000	1292300000	1386500000	1932200000	1542300000	1837000000	1779600000	1512000000	2560900000	2455200000	2269000000	1920400000	2035400000	1491700000	1855700000	1254400000	1543700000	1.60603e+09	1.51316e+09	1.93182e+09	0.942174	1.20286	DHF - SHF	0.043843	0.092125	1.3581
NDUFB11	F1PG47	43	NADH dehydrogenase (ubiquinone) 1 beta subcomplex, 11	3	3	26	67477000	79000000	68577000	127070000	97655000	112120000	64272000	64601000	67011000	69015000	58725000	61049000	61008000	145630000	63698000	132770000	115370000	129250000	82171000	98915000	104800000	64614000	74110000	65810000	86280000	74391000	77939000	83087000	9.29461e+07	8.10033e+07	1.11866	0.974922
HSPA9	E2RAU5	54	Stress-70 protein, mitochondrial	18	18	38.1	549600000	508470000	543280000	409900000	478710000	462360000	553190000	529960000	574270000	669650000	682730000	675120000	539250000	506240000	535110000	399290000	356230000	507430000	745180000	558350000	837650000	632680000	705900000	708610000	1006700000	1106400000	1085800000	5.12193e+08	5.41228e+08	8.20808e+08	1.05669	1.60254	DHF - control; DHF - SHF	0.00010449	0.001185	3.9809
DLD	P49819			8	1	24.6	891830000	934510000	857260000	1029600000	905150000	1343000000	772460000	823430000	607750000	1197300000	1037300000	1339700000	1229500000	1140200000	1284300000	554270000	403360000	696330000	931650000	1002800000	1011400000	875320000	710870000	786900000	1093100000	1141600000	1117400000	9.07221e+08	9.86918e+08	9.63449e+08	1.08785	1.06198
NDRG2	E2RB70			6	6	29.6	69957000	121940000	55935000	151760000	140200000	170180000	42260000	104160000	105380000	93638000	81160000	82951000	211920000	182420000	195490000	75929000	81234000	85505000	79117000	97477000	96343000	94625000	58346000	122630000	56925000	58188000	67022000	1.06864e+08	1.21139e+08	8.11859e+07	1.13358	0.759715
#VALUE!	J9P3R1			9	9	20.8	672950000	675350000	577410000	311760000	375440000	307130000	669650000	709440000	617010000	1043200000	915330000	1447000000	344200000	374140000	322860000	423100000	321200000	474180000	437750000	1094800000	892260000	946630000	912600000	768310000	860070000	706780000	769920000	5.46238e+08	6.29468e+08	8.21013e+08	1.15237	1.50303
ENO3	E2R5B2			16	11	42.9	1650100000	1539700000	1430600000	707780000	934140000	980520000	1636000000	1439600000	1416500000	1616600000	1000900000	1302700000	1075000000	1667900000	1065000000	1470100000	1402500000	1910700000	1421600000	1301400000	1279400000	934160000	1117100000	999620000	2523400000	2227000000	1847400000	1.30388e+09	1.39016e+09	1.51679e+09	1.06617	1.16329
PYGB	F1PSM2			20	16	23.6	303840000	245980000	226360000	389520000	472370000	375660000	457040000	353750000	270580000	289700000	147370000	364930000	384280000	470410000	377240000	282650000	262290000	312830000	200000000	195540000	202710000	335810000	405300000	327100000	279780000	296160000	266610000	343900000	321300000	2.78779e+08	0.934283	0.810639
HSP90AA1	F1PGY1			11	6	23.8	430270000	351700000	386980000	796880000	450290000	485410000	478920000	356080000	364330000	503550000	551890000	239680000	818110000	491680000	593270000	124890000	164560000	173050000	669700000	535080000	474420000	601130000	491610000	472370000	655960000	308530000	361980000	4.55651e+08	4.06742e+08	5.07864e+08	0.892662	1.11459
JPH2	E2R901			4	4	11.9	24716000	23556000	24903000	29155000	28237000	27930000	22910000	22961000	23474000	13903000	32909000	23406000	30703000	38691000	31939000	12833000	14472000	14044000	19042000	19157000	18900000	26935000	25098000	31949000	11553000	10626000	10531000	2.53158e+07	2.36556e+07	1.93101e+07	0.934419	0.76277
FABP3	E2R507			9	8	60.2	1145800000	1396300000	1146400000	1534800000	1572000000	1504200000	2135300000	1697900000	1590300000	907510000	988590000	1606200000	1168200000	959420000	1101800000	1709000000	2415900000	1993500000	2092000000	1746800000	1673400000	1349000000	1559700000	751880000	1110600000	1050700000	993100000	1.52478e+09	1.42779e+09	1.36969e+09	0.936393	0.898286
FABP5	F1PLY9	16	Fatty acid binding protein, epidermal	4	2	37.1	152130000	147870000	178360000	106293000	94246000	118340000	85119000	161230000	173680000	144930000	125790000	203960000	60946000	72458000	49434000	239420000	229960000	201580000	300590000	165190000	163690000	194250000	197710000	185290000	382770000	272390000	278960000	135252000	1.47609e+08	2.37871e+08	1.09136	1.75873	DHF - control; DHF - SHF	0.0044819	0.017302	2.3485
IMMT	E2R743			14	14	24.8	319110000	354400000	275580000	257110000	216820000	280900000	332480000	260100000	253970000	321590000	175530000	161370000	358860000	432780000	299630000	350720000	261840000	316820000	253870000	353180000	303250000	269720000	253570000	258110000	288250000	232340000	202580000	2.83386e+08	2.97682e+08	2.68319e+08	1.05045	0.946833
AIFM1	E2R541			11	11	21.4	761840000	824330000	764830000	619100000	793710000	595970000	740170000	782480000	669110000	545280000	660580000	514300000	1023800000	557930000	645770000	361800000	2374300000	624160000	1266100000	1191900000	1212100000	1120600000	693140000	809670000	1254200000	1090900000	1261400000	7.27949e+08	8.11991e+08	1.1e+09	1.11545	1.5111
HSPA5	F1PIC7			14	12	29.4	249790000	228350000	294890000	419210000	441660000	433560000	208600000	261950000	315840000	253040000	235710000	288290000	343240000	498240000	548100000	154940000	163220000	163200000	297920000	314300000	201040000	240440000	291680000	258130000	277930000	282640000	272000000	3.17094e+08	294220000	2.70676e+08	0.927862	0.853612
COX4I1	E2QUA8			6	6	37.3	1400200000	1507200000	1687800000	2427000000	2807100000	2873600000	2183100000	2074200000	1896900000	1846200000	1440700000	1625400000	3669700000	2937200000	4360900000	1495900000	1429100000	1494400000	2244300000	2019600000	2437400000	1583000000	1912700000	2020800000	2504800000	2487300000	1997600000	2.09523e+09	2255500000	2.13417e+09	1.07649	1.01858
YWHAQ	E2QZM1			5	4	25.3	124620000	129920000	132160000	86696000	82707000	69715000	120580000	122570000	157920000	134520000	156655000	178790000	135550000	117370000	105590000	85325000	80683000	81831000	246690000	271260000	273820000	237330000	202510000	230960000	394230000	199770000	340700000	1.14099e+08	1.1959e+08	2.66363e+08	1.04813	2.3345	DHF - control; DHF - SHF	1.35e-07	2.23e-05	6.871
CRAT	E2RQL6	10	Carnitine O-acetyltransferase	12	12	22.2	310820000	327360000	318520000	245070000	255760000	256960000	250560000	238560000	257970000	323630000	416170000	344620000	306380000	383980000	275330000	164830000	177380000	173550000	223550000	186670000	153280000	236120000	210160000	211630000	139730000	214850000	206720000	2.73509e+08	2.85097e+08	1.98079e+08	1.04237	0.724214	control - DHF; SHF - DHF	0.011464	0.031716	1.9407
OGDH	H9GW68	3	2-oxoglutarate dehydrogenase	16	16	29.9	401950000	368430000	519600000	162470000	257140000	233660000	497680000	546090000	492470000	159620000	12059000	45950000	227870000	99507000	241650000	1298900000	818160000	1094200000	945110000	904510000	634250000	950970000	845790000	711770000	981390000	1024200000	805010000	386610000	4.44213e+08	867000000	1.14899	2.24257	DHF - control; DHF - SHF	0.0048773	0.017601	2.3118
ATP5F1	E2QW06			8	8	33.2	86674000	588220000	111800000	113900000	137720000	111460000	99316000	399920000	94642000	122960000	146280000	152850000	78461000	90895000	85646000	461820000	491920000	353760000	70915000	52417000	306750000	95398000	102390000	167780000	644750000	111010000	63315000	1.93739e+08	2.2051e+08	1.79414e+08	1.13818	0.926059
NID1	F1PXK3			16	16	19.5	272420000	252800000	259880000	239340000	190580000	209670000	351450000	295700000	396300000	230610000	101520000	105950000	361420000	437410000	412380000	337090000	316860000	287870000	169320000	229340000	268310000	439060000	737240000	733630000	320880000	126230000	196310000	2.74238e+08	2.87901e+08	3.57813e+08	1.04982	1.30476
NDUFS2	F1PVM9	44	NADH dehydrogenase (ubiquinone) Fe-S protein 2	11	11	32.4	173640000	152030000	101300000	67593000	67267000	65248000	73220000	73417000	69904000	62998000	60880000	72012000	66249000	73351000	63682000	150020000	117530000	134100000	108670000	91388000	92913000	93454000	78436000	89427000	98982000	66605000	82793500	9.37354e+07	8.89802e+07	8.91854e+07	0.94927	0.951459
AHSG	E2QUV3			4	4	20	173460000	193220000	173370000	279740000	213310000	196060000	206020000	175620000	146210000	154250000	205200000	183890000	145550000	105170000	112890000	250400000	378140000	154180000	232530000	200080000	203670000	225740000	237780000	180230000	313150000	296460000	263430000	1.95223e+08	1.87741e+08	239230000	0.961674	1.22542
PRDX1	E2RHG2			8	7	48.2	1057600000	1031900000	828550000	800560000	830010000	712380000	1102900000	1174100000	1034100000	1209100000	705640000	999490000	788310000	698430000	697070000	1220900000	1303000000	1169900000	758740000	1184800000	988520000	1081900000	917300000	838440000	995400000	1084100000	656490000	9.52456e+08	9.76871e+08	9.45077e+08	1.02563	0.992253
MLIP	F1PLL7			16	16	26.8	91761000	94326000	100070000	196800000	206920000	174380000	191300000	86454000	150860000	128760000	211950000	123880000	104480000	129060000	133710000	156260000	158360000	108570000	189470000	129920000	126500000	141080000	71988000	168140000	150540000	200310000	230470000	1.43652e+08	1.39448e+08	1.56491e+08	0.970731	1.08937
LPP	E2RSJ3			9	9	26.5	469340000	467000000	440900000	289590000	296610000	289600000	438400000	385940000	407410000	427210000	326620000	601170000	432830000	537610000	386690000	250540000	291060000	310610000	542750000	454660000	587820000	534210000	420870000	517730000	414520000	228390000	253250000	3.87199e+08	3.96038e+08	4.39356e+08	1.02283	1.1347
TNS1	E2RL77			14	13	15.2	113630000	114440000	115920000	133780000	150420000	147190000	188120000	223230000	196340000	226220000	118750000	196550000	147020000	170490000	169360000	97139000	157040000	130750000	196150000	158580000	172210000	247290000	212290000	212580000	139000000	189600000	208350000	1.53674e+08	1.57035e+08	1.92894e+08	1.02187	1.25521
CLTC	F1PHQ0			13	13	11.6	151670000	115840000	252730000	107480000	113440000	47128000	208960000	251140000	175480000	171935500	284460000	59411000	206190000	189310000	114820000	129010000	162540000	154160000	242620000	244720000	172030000	36169000	182300000	159820000	177800000	257970000	161370000	1.58208e+08	1.63537e+08	1.81644e+08	1.03369	1.14814
TUBA3C	L7N0G4			11	0	32.6	195750000	245340000	281670000	206880000	225110000	241430000	205120000	303460000	280900000	364260000	228320000	291340000	219940000	206540000	295650000	232420000	229010000	149990000	225100000	220430000	205070000	256210000	286590000	224560000	278540000	330320000	313470000	2.42851e+08	2.46386e+08	2.60032e+08	1.01455	1.07075
NA	E2RCC8			7	6	21.6	409120000	472360000	358570000	481670000	426080000	478420000	279820000	303140000	297150000	143180000	166290000	138820000	161410000	224190000	149540000	801160000	930340000	935310000	349510000	476210000	408830000	368100000	408560000	396260000	383330000	288440000	288330000	3.89592e+08	4.05582e+08	3.74174e+08	1.04104	0.960426
MYOZ2	E2RR12			11	11	53.8	1094000000	1122700000	1209000000	1884800000	1878800000	1833500000	1261300000	1260900000	1099600000	1767400000	1128100000	2063900000	1883600000	2495500000	1681900000	557870000	679460000	684160000	1258100000	1010700000	1239100000	988700000	1031600000	984390000	1319900000	1412400000	1458300000	1.40496e+09	1.43799e+09	1.18924e+09	1.02351	0.846463
VDAC3	J9NSF3			9	9	45.8	323600000	244950000	245170000	308870000	281110000	385040000	268720000	297670000	234010000	295720000	281200000	308680000	278330000	385900000	441050000	228930000	196750000	137040000	268300000	296610000	207610000	359530000	288210000	341450000	319350000	274150000	67927000	2.87682e+08	2.83733e+08	2.69237e+08	0.986273	0.935885
cox5b	B7ZDP5	49	Cytochrome c oxidase polypeptide Vb	8	8	49.2	1285800000	1115200000	703270000	728270000	641720000	602950000	1577300000	1529000000	1653200000	1340650000	1386600000	1294700000	792180000	937420000	640970000	1220600000	1189900000	1191400000	1482900000	1808400000	1716000000	1405500000	1516300000	1646100000	1888600000	1905200000	1779700000	1.09297e+09	1.11049e+09	1.68319e+09	1.01603	1.54002	DHF - control; DHF - SHF	0.00051541	0.0029503	3.2878
ACAT1	F1PC58	20	Acetyl-CoA acetyltransferase,	14	14	52.6	1020900000	1105000000	1049300000	1355800000	1367900000	1392700000	1306500000	1336700000	1273900000	1246100000	1073700000	1323100000	1747400000	2103700000	1957000000	611460000	653540000	664430000	1750600000	1955800000	1868800000	1266300000	1642500000	1652600000	1984600000	2088600000	2022900000	1.24541e+09	1.26449e+09	1.80363e+09	1.01532	1.44822	DHF - control; DHF - SHF	0.0054041	0.018756	2.2673
SLC25A3	F1PXY4			9	9	26	2097900000	2327200000	1803800000	2125800000	1765100000	1879600000	2944200000	2194100000	2639900000	6336500000	2516700000	3788000000	3050100000	1184900000	1098900000	765570000	794750000	742880000	1484400000	3079200000	1881100000	2224300000	2349600000	2221600000	5265900000	5741600000	11209000000	2.19751e+09	2.25314e+09	3.93963e+09	1.02532	1.79277
NDUFA10	E2RIG0	45	NADH dehydrogenase (ubiquinone) 1 alpha subcomplex, 10	8	8	25.2	927100000	984860000	1045100000	1016300000	1109000000	1020300000	903490000	846730000	1309000000	746450000	1534100000	495430000	1687900000	1406200000	1265200000	707000000	765830000	442300000	756570000	822560000	662680000	921580000	676560000	955880000	1133600000	1468800000	1317600000	1.01799e+09	1.0056e+09	9.68426e+08	0.987833	0.951315
TNNC1	E2R9U4			8	8	54.7	1112500000	989310000	1198500000	1678600000	1368900000	1495200000	924370000	1037100000	1036000000	731760000	609390000	876780000	1275400000	1185900000	1484800000	1578400000	1627000000	1403600000	562630000	944880000	981080000	512010000	769980000	879950000	350920000	538740000	510790000	1.2045e+09	1.197e+09	6.72331e+08	0.993778	0.558184	control - DHF; SHF - DHF	0.00079008	0.0042307	3.1023
DPYSL2	F1P9U4			6	6	15.5	64292000	67356000	81508000	101320000	101980000	101120000	95880000	82129000	71222000	67298000	71653000	99085000	96535000	109590000	111930000	67805000	65272000	76687000	123180000	110580000	78549000	80968000	97432000	109110000	122970000	117190000	142030000	8.52008e+07	85095000	1.09112e+08	0.998758	1.28065	DHF - control; DHF - SHF	0.014807	0.037816	1.8295
ANXA5	E2RQ14			7	7	30.5	146970000	102980000	154900000	133910000	146460000	151410000	199770000	185030000	98259000	186900000	143160000	180550000	174550000	224330000	165290000	76285000	82547000	87524000	152100000	163960000	175280000	143730000	140620000	210750000	307350000	311660000	303040000	1.46632e+08	1.46793e+08	2.12054e+08	1.0011	1.44617	DHF - control; DHF - SHF	0.030153	0.068567	1.5207
