# Supplementary material for: Metabolic Remodeling in Moderate Synchronous versus Dyssynchronous Pacing-Induced Heart Failure: Integrated Metabolomics and Proteomics Study
Source: PLoS One. 2015 Mar 19;10(3):e0118974. doi: 10.1371/journal.pone.0118974 (PMC4366225; doi:10.1371/journal.pone.0118974)
Supplement: S4 Dataset — See S1 Text for details. (XLSX) [file pone.0118974.s004.xlsx]

## Sheet: ANOVA gly intermed v2
Group	glucose	glucose-1-phosphate	glucose-6-phosphate	fructose-6-phosphate	DHAP	3-phosphoglycerate	2-phosphoglycerate	phosphoenolpyruvate	pyruvic acid	lactic acid	citric acid	aconitate	isocitric acid	2-ketoglutaric acid	succinic acid
Control	181.6	17.5	110.7	18.9	4	25.2	2.6	0.7	48.6	931.4	344.4	15.7	10.6	2.537	110.4
Control	389.4	11.2	70.1	12.1	3.1	41.2	3.1	1.1	26.5	592	392.4	11.2	6.8	2.088	123.6
Control	326.4	6.5	33.1	6.9	1.3	37.4	5.4	0.9	31.2	358.9	606.2	15.8	9.7	4.192	114.8
Control	114.7	1.9	7.5	2	0.3	8.9	0.9	0.4	11.2	152.2	192.3	15	4.6	0.504	43
Control	485.8	20.2	140.2	22.6	1.4	37.9	4.3	2.2	57	760.6	428.3	16.8	9.3	2.795	138.1
Control	386.7	4.8	31	5.2	2.6	29.6	3.2	1.8	25.7	521.4	312.2	9.5	5.8	2.2	80.6
Control	156.9	10.7	74.1	11.7	3	34.9	3	1.2	40.1	885.1	185.9	13.2	4.6	2.857	104.2
Control	282.3	4.9	23.6	5.2	1.2	26.2	3.6	1	21	261.8	510.3	13.9	8.8	2.249	58.1
Control	362.5	6.8	39.4	7.3	2.7	17.6	2.2	0.7	32.2	573.5	347.1	16.7	7.6	1.347	65.3
Control	6.8	0.9	5.8	1	0.5	11.9	1.6	0.7	12.8	113.4	78.4	18.8	1.1	1.071	53
Control	299.7	4.2	27.1	4.5	2.2	26.9	2.8	1.9	18.7	431.5	333.6	13.3	6	1.926	79.8
Control	90.5	2.4	18.4	2.5	0	10	1	0.4	9.9	207.5	185.6	9.5	3.5	0.682	31
Control	192.6	4.1	25.1	4.3	1.9	45.7	4.2	1.7	16.9	445.4	370.8	16.4	5.9	2.05	118
Control	137.8	1.6	5.2	1.6	0.6	8.4	1	0.3	11.6	232.9	240.7	7.9	5.6	0.605	24.5
Control	259	3.5	16.1	3.8	1.3	15.7	2.1	0	19.1	219.4	339.4	16.3	7.1	2.378	61
Control	285	5.8	20.9	6.1	2.1	16.8	2.1	0.7	20	313.2	369.1	20.3	8.2	1.564	56.9
SHF	glucose	glucose-1-phosphate	glucose-6-phosphate	fructose-6-phosphate	DHAP	3-phosphoglycerate	2-phosphoglycerate	phosphoenolpyruvate	pyruvic acid	lactic acid	citric acid	aconitate	isocitric acid	2-ketoglutaric acid	succinic acid
SHF	489.6	4.9	16.8	5	0	14	1.5	1.2	25	122.6	301.6	17.4	6.8	1.915	62.6
SHF	202.7	1.6	5.1	1.6	0.8	7.9	0.9	0.9	12.8	149.4	219.7	15.8	4.9	0.567	59.6
SHF	289.5	2.2	11.2	2.4	1.9	18	2.1	1.5	11.3	144.9	335.4	21.1	8.7	0.42	75.6
SHF	144	1.4	4.4	1.4	0.4	6.3	0.7	0.2	8.3	121.1	101.3	5	2.8	0.181	16.5
SHF	275.6	2.2	7.9	2.2	0.6	8.1	1.3	0.4	13.2	129.1	258.6	14	6.2	1.169	44.5
SHF	78.6	1.8	7.7	1.8	0.2	2.3	0.3	0	6.7	85.7	158.5	7.1	4.9	0.859	14.7
DHF	glucose	glucose-1-phosphate	glucose-6-phosphate	fructose-6-phosphate	DHAP	3-phosphoglycerate	2-phosphoglycerate	phosphoenolpyruvate	pyruvic acid	lactic acid	citric acid	aconitate	isocitric acid	2-ketoglutaric acid	succinic acid
DHF	295.8	1	6.2	1.1	0.3	7.1	1.4	0.2	17.2	94.2	135.4	7.3	3.1	0.276	29.3
DHF	318.7	4.7	19.8	5.1	1.2	21.9	2.2	0.5	9.7	227.1	191.2	8.9	3.2	0.341	60
DHF	214.2	1.5	4.4	1.6	0.4	7.6	0.8	0.1	14.6	147.5	168.4	8.5	3.8	0.672	29.2
DHF	276.9	2.8	15.7	3	1.2	14.5	1	0.4	8.6	241.1	196	8.4	4.4	0.744	30.8
DHF	187.3	2.5	12.4	2.8	1	16.4	1.8	0.3	13.4	108.5	221.6	10.2	5.1	0.894	49.8
DHF	636.2	5.1	17.5	5.3	1.1	22.3	3.7	0.7	32.7	167.3	207.1	8.2	3.5	2.047	58.9
