# Supplementary material for: Metabolic Remodeling in Moderate Synchronous versus Dyssynchronous Pacing-Induced Heart Failure: Integrated Metabolomics and Proteomics Study
Source: PLoS One. 2015 Mar 19;10(3):e0118974. doi: 10.1371/journal.pone.0118974 (PMC4366225; doi:10.1371/journal.pone.0118974)
Supplement: S1 Table — See S1 Text for details. (XLSX) [file pone.0118974.s014.xlsx]

## Sheet: Sheet1
	Metabolite	Shapiro-Wilk Normality test for Control (p values)	ANOVA + Fisher LSD (p values)		Kruskal-Wallis + Dunn (p values)		Judgment: Significantly different?
			SHF vs. Control	DHF vs. Control	SHF vs. Control	DHF vs. Control	SHF vs. Control	DHF vs. Control
	glucose	0.986701	NS		NS		No	No
	G-1-P	0.00843247	NS		0.0273113	0.115969	Yes	Possible
	G-6-P	0.00265842	NS		0.00504194	0.0370932	Yes	Yes
	F-6-P	0.00674359	NS		0.0187439	0.132703	Yes	Possible
	DHAP	0.872199	0.0228864	0.058564	0.0190818	0.0764192	Yes	Possible
	3-phosphoglycerate	0.291408	0.00492262	0.0609266	0.00386954	0.0884677	Yes	Possible
	2-phosphoglycerate	0.688	0.00821821	0.119166	0.00550294	0.168385	Yes	Possible
	phosphoenolpyruvate	0.370715	NS		0.33595	0.0252185		Yes
	pyruvic acid	0.0674692	NS		0.0181509	0.14638	Yes	Possible
	lactic acid	0.192403	0.00321513	0.00856004	0.000751572	0.0130927	Yes	Yes
